# Supplementary material for: 2,2,9-Trimethyl-2,3-dihydro­pyrano[2,3-a]carbazol-4-(11H)-one
Source: Acta Crystallogr Sect E Struct Rep Online. 2008 Oct 22;64(Pt 11):o2156. doi: 10.1107/S1600536808033850 (PMC2959763; doi:10.1107/S1600536808033850)
Supplement: Supplementary file 2 [file e-64-o2156-Isup2.hkl]

# 
# h,k,l, Fc-squared, Fo-squared, sigma(Fo-squared) and status flag 
# 
data_I
_shelx_title ' 07mz519m in P2(1)/c' 
_shelx_refln_list_code          4 
_shelx_F_calc_maximum      179.85 
_exptl_crystal_F_000       592.00 
_reflns_d_resolution_high  0.7837 
 
loop_ 
 _symmetry_equiv_pos_as_xyz 
 'x, y, z' 
 '-x, y+1/2, -z+1/2' 
 '-x, -y, -z' 
 'x, -y-1/2, z-1/2' 
 
_cell_length_a     8.6702 
_cell_length_b     6.1647 
_cell_length_c    26.6165 
_cell_angle_alpha  90.000 
_cell_angle_beta   99.100 
_cell_angle_gamma  90.000 
 
_shelx_F_squared_multiplier     1.000 
 
loop_ 
 _refln_index_h 
 _refln_index_k 
 _refln_index_l 
 _refln_F_squared_calc 
 _refln_F_squared_meas 
 _refln_F_squared_sigma 
 _refln_observed_status 
   1   0   0     3949.48     3721.91     71.23 o 
   2   0   0     4192.77     4052.47     77.45 o 
   3   0   0     1067.41      992.99     30.96 o 
   4   0   0     1305.29     1317.91     26.12 o 
   5   0   0      339.24      380.63      8.66 o 
   6   0   0        6.87        5.29      0.89 o 
   7   0   0      339.30      336.67     12.68 o 
   8   0   0      158.31      162.76      5.24 o 
   9   0   0      122.18      140.73      8.46 o 
  10   0   0      222.92      227.63     11.90 o 
   1   1   0     8834.93     8505.03    114.88 o 
   2   1   0     1389.63     1333.37     20.42 o 
   3   1   0       24.13       25.14      1.01 o 
   4   1   0      804.51      817.60     13.11 o 
   5   1   0       80.34       87.74      2.70 o 
   6   1   0       15.52       15.53      0.99 o 
   7   1   0      165.91      149.79      3.28 o 
   8   1   0       30.96       30.90      2.01 o 
   9   1   0      226.13      238.98      6.16 o 
  10   1   0      175.66      172.19      9.02 o 
   0   2   0     4628.08     4478.80     85.77 o 
   1   2   0       88.99       88.33      1.72 o 
   2   2   0      457.72      461.14      7.52 o 
   3   2   0        0.04        2.65      0.93 o 
   4   2   0        2.29        9.48      0.60 o 
   5   2   0        9.82       14.07      1.01 o 
   6   2   0        1.76        4.99      0.85 o 
   7   2   0       12.93       12.67      1.33 o 
   8   2   0       42.42       36.79      2.49 o 
   9   2   0        4.88        3.77      0.99 o 
  10   2   0      146.81      160.48      5.40 o 
   1   3   0      676.97      751.42     10.98 o 
   2   3   0      217.41      253.15      4.57 o 
   3   3   0      426.54      436.96      6.84 o 
   4   3   0       58.30       56.92      1.50 o 
   5   3   0       15.61       14.19      1.88 o 
   6   3   0       63.86       58.77      2.45 o 
   7   3   0      104.60      100.55      3.50 o 
   8   3   0        1.11        1.45      0.83 o 
   9   3   0        9.21        7.92      1.31 o 
  10   3   0       40.94       35.15      2.68 o 
   0   4   0      151.04      161.77      4.78 o 
   1   4   0      260.48      267.52      4.71 o 
   2   4   0      247.54      264.40      4.71 o 
   3   4   0       49.16       54.87      2.01 o 
   4   4   0      688.44      614.63     11.92 o 
   5   4   0       84.67       83.10      4.04 o 
   6   4   0       65.52       62.47      2.98 o 
   7   4   0       27.88       22.07      1.96 o 
   8   4   0       23.42       22.04      2.03 o 
   9   4   0        1.40        1.14      0.93 o 
   1   5   0       82.68       88.81      2.57 o 
   2   5   0      157.42      142.79      3.70 o 
   3   5   0      387.37      375.10      8.24 o 
   4   5   0      322.63      294.92      7.01 o 
   5   5   0        0.32        0.73      0.74 o 
   6   5   0        0.36        1.41      0.84 o 
   7   5   0        1.96        1.48      0.90 o 
   8   5   0       31.74       25.19      3.30 o 
   0   6   0      356.70      380.74      9.68 o 
   1   6   0        4.32        4.30      1.07 o 
   2   6   0       48.11       49.16      2.60 o 
   3   6   0       29.37       27.86      2.12 o 
   4   6   0       69.37       59.76      3.00 o 
   5   6   0        1.30        2.42      1.01 o 
   6   6   0       12.52       11.01      1.60 o 
   7   6   0       29.94       28.49      2.52 o 
   1   7   0      299.14      300.08      8.67 o 
   2   7   0       54.66       50.16      2.87 o 
   3   7   0       72.05       71.54      3.40 o 
   4   7   0       17.10       21.19      2.11 o 
 -10   1   1       39.53       40.06      3.00 o 
  -9   1   1        5.93        2.40      0.89 o 
  -8   1   1       33.56       27.59      1.93 o 
  -7   1   1        1.74        1.08      0.54 o 
  -6   1   1        0.42       -0.35      0.35 o 
  -5   1   1      197.51      183.82      5.46 o 
  -4   1   1       31.25       29.22      1.50 o 
  -3   1   1     1194.92     1234.57     17.72 o 
  -2   1   1     2573.34     2536.55     41.51 o 
  -1   1   1     1170.26     1189.32     16.35 o 
   0   1   1      893.39      879.82     13.49 o 
   1   1   1    20895.82    19246.12    419.47 o 
   2   1   1      781.25      741.50     11.61 o 
   3   1   1        0.56        0.62      0.29 o 
   4   1   1        0.55        0.80      0.31 o 
   5   1   1       64.95       50.24      1.46 o 
   6   1   1      323.58      334.10      7.56 o 
   7   1   1      216.02      236.09      4.54 o 
   8   1   1        5.04        5.47      1.30 o 
   9   1   1        2.28        1.77      0.83 o 
  10   1   1        4.63        4.54      1.81 o 
 -10   2   1      119.53      116.37      5.18 o 
  -9   2   1       13.39        8.76      1.29 o 
  -8   2   1       50.37       45.42      3.44 o 
  -7   2   1       55.44       48.13      2.37 o 
  -6   2   1       17.95       15.52      1.11 o 
  -5   2   1        2.45        3.46      0.46 o 
  -4   2   1      140.26      143.23      3.10 o 
  -3   2   1       74.35       68.31      1.52 o 
  -2   2   1      408.64      431.12      6.93 o 
  -1   2   1      129.04      118.23      2.21 o 
   0   2   1       43.05       45.78      1.10 o 
   1   2   1     3284.53     3388.91     51.23 o 
   2   2   1       31.97       39.82      1.18 o 
   3   2   1        1.81        2.89      1.19 o 
   4   2   1     1373.79     1462.32     20.60 o 
   5   2   1      345.52      338.43      5.60 o 
   6   2   1      445.27      461.19      9.35 o 
   7   2   1        1.22        0.96      0.67 o 
   8   2   1        5.43        6.66      1.12 o 
   9   2   1        0.08        1.52      0.95 o 
  10   2   1        0.24       -0.34      0.83 o 
 -10   3   1       63.62       64.08      3.45 o 
  -9   3   1        0.06        0.03      0.81 o 
  -8   3   1      100.01       85.71      3.35 o 
  -7   3   1       98.35       94.10      3.76 o 
  -6   3   1        0.37       -0.50      0.50 o 
  -5   3   1       28.67       26.97      2.10 o 
  -4   3   1      152.66      168.32      3.28 o 
  -3   3   1        1.41        0.76      0.31 o 
  -2   3   1      268.78      304.57      5.00 o 
  -1   3   1        4.43       10.98      0.70 o 
   0   3   1       16.95       22.33      0.94 o 
   1   3   1      712.39      739.43     11.59 o 
   2   3   1      757.74      830.38     12.10 o 
   3   3   1        2.25        0.46      0.31 o 
   4   3   1       19.92       23.33      1.24 o 
   5   3   1      158.63      148.28      4.04 o 
   6   3   1        0.00        1.25      0.65 o 
   7   3   1      108.65      108.41      3.65 o 
   8   3   1       50.37       46.39      2.67 o 
   9   3   1       44.68       44.96      2.80 o 
  10   3   1       17.24       12.52      1.70 o 
  -9   4   1        1.66        0.87      0.86 o 
  -8   4   1        0.00       -0.38      0.69 o 
  -7   4   1       25.41       23.73      2.01 o 
  -6   4   1       64.46       60.72      2.82 o 
  -5   4   1        9.35        6.54      1.33 o 
  -4   4   1       41.75       42.86      2.18 o 
  -3   4   1      684.39      657.94     10.13 o 
  -2   4   1      186.21      163.02      3.29 o 
  -1   4   1      384.28      395.86      6.48 o 
   0   4   1      207.41      233.01      4.24 o 
   1   4   1       22.40       19.08      1.03 o 
   2   4   1        0.21        0.88      0.71 o 
   3   4   1       16.26        7.07      0.87 o 
   4   4   1      396.28      364.16      7.84 o 
   5   4   1      236.59      226.90      5.69 o 
   6   4   1      104.84      101.35      3.53 o 
   7   4   1       15.36       12.67      1.52 o 
   8   4   1      166.65      177.21      5.37 o 
   9   4   1        5.69        9.13      1.53 o 
  -8   5   1        3.15        5.01      1.18 o 
  -7   5   1      154.66      154.95      4.96 o 
  -6   5   1      179.71      176.90      5.24 o 
  -5   5   1       45.54       43.01      2.89 o 
  -4   5   1      457.17      436.77      9.38 o 
  -3   5   1      154.28      135.62      5.27 o 
  -2   5   1     1359.63     1368.57     19.99 o 
  -1   5   1      717.69      706.42     12.22 o 
   0   5   1      317.15      304.06      5.50 o 
   1   5   1      156.24      154.55      3.39 o 
   2   5   1      407.49      368.21      7.23 o 
   3   5   1     1179.79     1189.69     21.52 o 
   4   5   1      199.50      194.53      5.39 o 
   5   5   1       51.29       41.16      2.47 o 
   6   5   1       71.68       73.65      3.17 o 
   7   5   1       51.80       61.99      3.96 o 
   8   5   1       89.75      105.20      4.11 o 
  -7   6   1        1.10        1.95      1.05 o 
  -6   6   1       11.22        9.27      1.64 o 
  -5   6   1       91.39      100.75      3.83 o 
  -4   6   1        5.99        5.90      1.18 o 
  -3   6   1       18.42       24.70      2.03 o 
  -2   6   1        1.17        2.21      0.88 o 
  -1   6   1      510.97      526.11      9.87 o 
   0   6   1      384.48      379.28      7.34 o 
   1   6   1       71.70       76.85      2.76 o 
   2   6   1      383.39      361.46      7.46 o 
   3   6   1       20.92       16.94      1.73 o 
   4   6   1      103.50      104.15      4.54 o 
   5   6   1      107.39      127.48      4.39 o 
   6   6   1       29.26       32.03      2.75 o 
  -4   7   1        1.95        2.51      1.22 o 
  -3   7   1       12.29       20.12      2.10 o 
  -2   7   1        0.00        0.33      0.83 o 
  -1   7   1        3.41        4.81      1.43 o 
   0   7   1       17.84       18.42      1.91 o 
   1   7   1       16.34       14.63      1.65 o 
   2   7   1       18.95       24.18      2.74 o 
   3   7   1       44.73       40.01      2.71 o 
   4   7   1       25.13       31.49      2.50 o 
 -10   0   2        4.95        4.58      2.14 o 
  -9   0   2      293.91      323.78     19.59 o 
  -8   0   2       42.48       47.55      3.12 o 
  -7   0   2      657.29      668.76     17.54 o 
  -6   0   2      522.76      516.15     11.48 o 
  -5   0   2       20.30       32.21      1.56 o 
  -4   0   2      366.94      379.66      8.71 o 
  -3   0   2      980.09      956.69     19.06 o 
  -2   0   2     2047.40     1968.84     37.99 o 
  -1   0   2      176.30      152.46      3.21 o 
   1   0   2    10590.42     9325.31    453.42 o 
   2   0   2    18083.05    19423.86    778.31 o 
   3   0   2     3269.26     3128.40     60.44 o 
   4   0   2        1.57        1.00      0.56 o 
   5   0   2      185.90      212.43      5.43 o 
   6   0   2     2006.71     2105.65     41.96 o 
   7   0   2      635.79      668.16     14.88 o 
   8   0   2        2.48        3.21      0.94 o 
   9   0   2        1.04        1.36      1.39 o 
  10   0   2       23.74       30.81      4.55 o 
 -10   1   2      179.04      174.22      5.92 o 
  -9   1   2      216.14      225.88      6.67 o 
  -8   1   2      160.04      153.23      7.58 o 
  -7   1   2       31.53       34.69      1.62 o 
  -6   1   2      500.84      514.72      8.82 o 
  -5   1   2     1708.25     1718.41     26.02 o 
  -4   1   2     1115.70     1142.97     17.48 o 
  -3   1   2        6.74        4.22      0.37 o 
  -2   1   2     1477.28     1389.44     20.62 o 
  -1   1   2     1641.88     1583.79     21.70 o 
   0   1   2       70.11       66.30      1.18 o 
   1   1   2       93.78      109.95      2.34 o 
   2   1   2    32344.48    29144.91    432.03 o 
   3   1   2        5.85        9.16      0.55 o 
   4   1   2      467.64      493.99      7.49 o 
   5   1   2        7.05       10.68      0.75 o 
   6   1   2       67.54       79.83      2.13 o 
   7   1   2       14.18       11.55      1.15 o 
   8   1   2        8.95        6.11      1.07 o 
   9   1   2        8.87        8.26      1.23 o 
  10   1   2        1.20        2.26      1.05 o 
 -10   2   2      415.30      440.26     20.92 o 
  -9   2   2       43.09       37.65      2.47 o 
  -8   2   2        1.29        1.20      0.77 o 
  -7   2   2      342.74      315.04      7.92 o 
  -6   2   2      110.07      111.06      2.83 o 
  -5   2   2      209.00      221.95      3.96 o 
  -4   2   2        0.71        1.88      0.32 o 
  -3   2   2      301.60      309.49      4.92 o 
  -2   2   2       69.23       81.35      1.67 o 
  -1   2   2       14.96        9.01      0.54 o 
   0   2   2     1230.74     1167.30     16.25 o 
   1   2   2      725.08      711.12     10.18 o 
   2   2   2       93.08       86.97      1.74 o 
   3   2   2     1853.02     1926.20     29.52 o 
   4   2   2      282.21      298.83      5.32 o 
   5   2   2      117.71      117.41      2.48 o 
   6   2   2      214.93      192.57      4.28 o 
   7   2   2       26.93       22.65      1.76 o 
   8   2   2        8.14        7.16      1.30 o 
   9   2   2        2.02        1.95      0.96 o 
  10   2   2       30.65       36.17      2.64 o 
 -10   3   2       38.66       38.93      3.03 o 
  -9   3   2       16.27       15.85      1.75 o 
  -8   3   2      133.82      124.56      4.16 o 
  -7   3   2        5.44        4.22      0.99 o 
  -6   3   2       12.53        8.75      1.77 o 
  -5   3   2      344.93      319.12      7.00 o 
  -4   3   2       68.69       66.52      1.67 o 
  -3   3   2       15.29       23.81      0.96 o 
  -2   3   2      319.49      343.60      6.06 o 
  -1   3   2        4.49        8.54      0.64 o 
   0   3   2        0.50        2.52      1.51 o 
   1   3   2     1071.58     1113.63     15.84 o 
   2   3   2     1128.63     1102.23     17.30 o 
   3   3   2      213.04      240.28      4.75 o 
   4   3   2      103.87      106.56      2.75 o 
   5   3   2        6.91        9.56      1.30 o 
   6   3   2      566.91      522.78     10.62 o 
   7   3   2        0.61        1.88      0.80 o 
   8   3   2        5.62        3.82      1.02 o 
   9   3   2       27.75       30.49      2.39 o 
  -9   4   2       58.20       59.12      3.33 o 
  -8   4   2       34.36       36.59      2.56 o 
  -7   4   2        4.17        2.54      1.12 o 
  -6   4   2       17.40       16.05      1.55 o 
  -5   4   2      195.08      189.13      5.03 o 
  -4   4   2        0.22       -0.28      0.57 o 
  -3   4   2      504.87      512.44      8.72 o 
  -2   4   2      365.17      370.36      6.19 o 
  -1   4   2      244.31      246.78      5.42 o 
   0   4   2       15.32       21.25      1.08 o 
   1   4   2      441.98      452.18      7.24 o 
   2   4   2       77.19       76.15      1.97 o 
   3   4   2       57.13       58.78      2.07 o 
   4   4   2      935.61      952.03     16.56 o 
   5   4   2     1164.16     1101.15     20.06 o 
   6   4   2      157.00      140.63      4.30 o 
   7   4   2      179.83      172.78      5.53 o 
   8   4   2       17.48       12.55      1.60 o 
   9   4   2        5.46        6.02      1.33 o 
  -8   5   2       32.32       31.09      2.50 o 
  -7   5   2       16.25       18.14      1.89 o 
  -6   5   2       69.52       74.27      3.21 o 
  -5   5   2        3.38        3.87      1.01 o 
  -4   5   2       49.41       53.19      2.63 o 
  -3   5   2       19.29       25.29      1.85 o 
  -2   5   2       16.78       16.94      1.28 o 
  -1   5   2       12.24       11.79      1.00 o 
   0   5   2       27.59       34.79      1.53 o 
   1   5   2      231.09      226.77      4.42 o 
   2   5   2      509.19      499.14      9.69 o 
   3   5   2        0.04        2.38      0.89 o 
   4   5   2       11.29        7.03      1.16 o 
   5   5   2        2.49        2.89      0.91 o 
   6   5   2       42.93       44.08      2.70 o 
   7   5   2       21.61       22.95      2.12 o 
   8   5   2       24.09       20.56      2.13 o 
  -7   6   2        0.00       -0.11      0.92 o 
  -6   6   2        8.00        8.41      1.63 o 
  -5   6   2      161.33      158.71      5.01 o 
  -4   6   2       17.28       20.14      1.91 o 
  -3   6   2       26.18       26.23      2.07 o 
  -2   6   2      170.47      158.40      4.64 o 
  -1   6   2      366.41      376.52      7.30 o 
   0   6   2      422.72      432.66      7.60 o 
   1   6   2        5.46        6.71      1.37 o 
   2   6   2      136.06      149.98      4.04 o 
   3   6   2        0.00        0.31      0.68 o 
   4   6   2        1.45       -0.21      0.75 o 
   5   6   2        1.94        0.68      0.91 o 
   6   6   2       43.94       55.39      3.16 o 
  -5   7   2      127.57      117.05     10.33 o 
  -4   7   2        9.89       11.41      1.63 o 
  -3   7   2       28.18       33.73      2.51 o 
  -2   7   2        0.07       -0.85      1.02 o 
  -1   7   2        1.60        1.60      1.12 o 
   0   7   2        4.75        7.56      1.59 o 
   1   7   2       52.78       46.27      2.72 o 
   2   7   2      107.03      103.06      3.86 o 
   3   7   2       46.71       41.51      3.34 o 
   4   7   2       20.47       20.20      2.51 o 
 -10   1   3       39.59       40.56      3.31 o 
  -9   1   3       53.72       56.45      3.20 o 
  -8   1   3        0.44        1.47      0.66 o 
  -7   1   3        0.01       -0.52      0.58 o 
  -6   1   3       23.10       20.16      1.53 o 
  -5   1   3      140.80      164.29      4.15 o 
  -4   1   3      810.67      820.75     12.82 o 
  -3   1   3      267.87      236.74      4.16 o 
  -2   1   3      931.12      888.87     13.39 o 
  -1   1   3       14.74       18.15      0.54 o 
   0   1   3        5.83        3.70      0.31 o 
   1   1   3    10847.09    10423.29    154.69 o 
   2   1   3      254.47      243.57      4.82 o 
   3   1   3     6137.40     6242.39     84.41 o 
   4   1   3        6.56       13.22      0.74 o 
   5   1   3      594.68      612.96     10.12 o 
   6   1   3        8.29       11.68      0.87 o 
   7   1   3      411.51      430.21      8.75 o 
   8   1   3      138.61      135.44      4.12 o 
   9   1   3        0.00       -0.24      0.89 o 
  10   1   3       11.18        9.24      1.79 o 
 -10   2   3        8.02       10.33      1.72 o 
  -9   2   3      595.59      597.79     12.46 o 
  -8   2   3       73.51       75.37      2.99 o 
  -7   2   3      265.88      261.63      6.24 o 
  -6   2   3      118.47      109.27      2.83 o 
  -5   2   3      301.95      322.91      5.93 o 
  -4   2   3      618.59      670.42     12.20 o 
  -3   2   3      660.46      688.82     10.91 o 
  -2   2   3       96.43      103.10      2.00 o 
  -1   2   3      669.44      626.07      9.03 o 
   0   2   3      102.46      117.50      2.12 o 
   1   2   3      132.10      114.13      2.10 o 
   2   2   3       54.46       60.86      1.62 o 
   3   2   3     1535.77     1704.73     26.30 o 
   4   2   3       46.88       67.93      1.98 o 
   5   2   3      115.63       90.58      2.47 o 
   6   2   3        7.34        8.51      0.92 o 
   7   2   3      112.92      118.85      3.70 o 
   8   2   3       14.63       14.02      1.51 o 
   9   2   3       40.95       43.63      2.64 o 
  10   2   3       40.43       47.53      2.96 o 
 -10   3   3        1.95        0.96      0.81 o 
  -9   3   3      119.67      123.32      4.28 o 
  -8   3   3      117.60      111.08      3.90 o 
  -7   3   3       90.85       81.67      3.12 o 
  -6   3   3      295.16      295.63      6.80 o 
  -5   3   3      105.43      115.34      2.88 o 
  -4   3   3      147.91      163.80      3.52 o 
  -3   3   3       97.14      108.75      2.57 o 
  -2   3   3       14.70       12.62      1.09 o 
  -1   3   3      138.80      136.53      2.66 o 
   0   3   3     1802.01     1889.08     26.20 o 
   1   3   3      448.22      476.48      9.26 o 
   2   3   3      143.14      129.03      2.54 o 
   3   3   3       63.18       58.76      1.84 o 
   4   3   3        1.50        1.50      0.47 o 
   5   3   3       58.44       62.90      2.11 o 
   6   3   3      106.88      113.61      3.60 o 
   7   3   3        0.58        0.07      0.63 o 
   8   3   3      225.19      235.46      6.26 o 
   9   3   3      141.31      145.63      4.81 o 
  -9   4   3        3.33        0.93      0.91 o 
  -8   4   3        2.70        3.82      0.98 o 
  -7   4   3       69.34       65.47      3.23 o 
  -6   4   3       65.89       66.93      2.82 o 
  -5   4   3        1.59        2.11      0.84 o 
  -4   4   3        0.00       -0.57      0.57 o 
  -3   4   3       85.35       95.28      2.56 o 
  -2   4   3      883.70      884.85     13.19 o 
  -1   4   3       45.64       74.58      1.97 o 
   0   4   3      275.69      295.39      5.10 o 
   1   4   3       24.92       26.83      1.19 o 
   2   4   3     1045.55     1050.60     15.37 o 
   3   4   3       84.28       69.16      2.25 o 
   4   4   3       71.79       87.78      2.70 o 
   5   4   3       19.24       24.66      1.87 o 
   6   4   3       45.56       45.53      2.54 o 
   7   4   3        0.51        1.16      0.79 o 
   8   4   3       79.73       89.89      3.63 o 
   9   4   3       86.43       94.84      3.91 o 
  -8   5   3        0.32        0.69      1.07 o 
  -7   5   3       10.38        7.82      1.41 o 
  -6   5   3        0.36        2.10      0.89 o 
  -5   5   3       44.68       40.51      2.49 o 
  -4   5   3       36.93       33.64      2.17 o 
  -3   5   3     1047.75     1000.60     35.58 o 
  -2   5   3       86.73       97.37      2.56 o 
  -1   5   3      415.77      398.86      6.85 o 
   0   5   3        6.12        6.33      0.79 o 
   1   5   3       56.84       56.68      1.86 o 
   2   5   3        6.26       10.63      1.59 o 
   3   5   3       79.67       77.29      3.41 o 
   4   5   3       72.21       60.46      2.71 o 
   5   5   3       79.74       78.87      3.13 o 
   6   5   3       23.60       26.63      2.87 o 
   7   5   3        2.99        5.44      1.13 o 
   8   5   3       33.06       40.61      2.87 o 
  -7   6   3       84.91      100.97      4.15 o 
  -6   6   3       17.76       21.54      2.13 o 
  -5   6   3        5.22        6.06      1.16 o 
  -4   6   3        0.00        0.59      0.82 o 
  -3   6   3       24.31       19.42      1.80 o 
  -2   6   3      397.63      396.52      9.75 o 
  -1   6   3        6.01        6.26      0.90 o 
   0   6   3       38.29       41.26      2.04 o 
   1   6   3       12.70       16.14      1.73 o 
   2   6   3       42.13       41.69      2.17 o 
   3   6   3        0.46       -0.10      0.68 o 
   4   6   3       32.21       30.07      2.86 o 
   5   6   3      231.03      222.16      6.21 o 
   6   6   3      117.55      128.29      5.64 o 
  -5   7   3        2.24        2.59      2.74 o 
  -4   7   3      127.64      136.05      4.72 o 
  -3   7   3      187.50      207.27      5.97 o 
  -2   7   3        0.34        1.50      0.92 o 
  -1   7   3       11.38       13.43      1.89 o 
   0   7   3        1.09        0.28      1.03 o 
   1   7   3       81.25       73.65      3.36 o 
   2   7   3       22.56       25.89      2.62 o 
   3   7   3       41.74       48.03      3.51 o 
   4   7   3      169.41      199.58      8.53 o 
 -11   0   4       49.81       40.66      5.54 o 
 -10   0   4       29.41       33.16      5.00 o 
  -9   0   4        5.18        4.80      1.44 o 
  -8   0   4      323.12      311.54      9.78 o 
  -7   0   4      243.69      262.92     12.26 o 
  -6   0   4      312.87      289.77      7.12 o 
  -5   0   4      793.38      837.84     17.37 o 
  -4   0   4      464.30      501.58     10.70 o 
  -3   0   4     5186.78     5029.40     96.17 o 
  -2   0   4       13.19       25.30      0.98 o 
  -1   0   4     4601.20     4241.83     85.85 o 
   0   0   4      531.58      524.48     13.65 o 
   1   0   4      266.20      227.92     13.48 o 
   2   0   4    24194.19    21801.46   1158.17 o 
   3   0   4       82.26       84.23      6.80 o 
   4   0   4      783.86      673.15     14.12 o 
   5   0   4      137.29      131.05      3.88 o 
   6   0   4       95.12       85.28      4.38 o 
   7   0   4        4.31        4.43      1.13 o 
   8   0   4       51.67       41.83      3.45 o 
   9   0   4       96.49       86.45      6.30 o 
  10   0   4       26.12       26.60      4.13 o 
 -10   1   4      440.40      471.08     11.76 o 
  -9   1   4       66.54       54.20      3.13 o 
  -8   1   4       11.70       10.16      1.07 o 
  -7   1   4      150.99      149.56      3.59 o 
  -6   1   4       14.53       16.09      0.97 o 
  -5   1   4      681.43      733.31     11.53 o 
  -4   1   4     2437.39     2506.34     34.51 o 
  -3   1   4      408.09      413.45      6.74 o 
  -2   1   4        7.54        7.83      0.52 o 
  -1   1   4      459.12      419.03      6.02 o 
   0   1   4     1581.91     1526.91     20.89 o 
   1   1   4     1105.56     1068.12     16.39 o 
   2   1   4    10333.04     9755.00    239.55 o 
   3   1   4       14.29       15.28      0.71 o 
   4   1   4     2594.74     2658.72     36.59 o 
   5   1   4     2612.09     2619.42     36.35 o 
   6   1   4       31.70       32.11      1.33 o 
   7   1   4      241.85      250.69      7.22 o 
   8   1   4      216.69      214.41      7.15 o 
   9   1   4       14.31        9.76      1.31 o 
  10   1   4       12.28        9.71      1.85 o 
 -10   2   4        2.46        1.94      1.09 o 
  -9   2   4        2.03        4.42      1.05 o 
  -8   2   4      458.27      440.12      9.53 o 
  -7   2   4       64.53       72.40      2.77 o 
  -6   2   4      260.84      248.44      5.03 o 
  -5   2   4      350.54      348.19      6.33 o 
  -4   2   4       23.34       32.10      1.26 o 
  -3   2   4     2002.79     2168.03     36.08 o 
  -2   2   4      508.90      520.09      7.69 o 
  -1   2   4      146.88      142.80      2.50 o 
   0   2   4      283.11      278.62      4.78 o 
   1   2   4      121.20      127.31      2.74 o 
   2   2   4      893.45      954.24     15.04 o 
   3   2   4      962.87      954.99     15.21 o 
   4   2   4     4237.17     4204.71     63.43 o 
   5   2   4      112.43      121.91      3.02 o 
   6   2   4      515.85      514.38      9.29 o 
   7   2   4       38.62       40.55      2.64 o 
   8   2   4        0.01        0.85      0.66 o 
   9   2   4        1.13        1.57      0.87 o 
  10   2   4       12.90       15.02      2.12 o 
 -10   3   4        5.77        2.22      1.02 o 
  -9   3   4       72.35       72.44      3.24 o 
  -8   3   4      889.95      869.23     16.87 o 
  -7   3   4      147.90      154.23      4.56 o 
  -6   3   4       69.65       68.90      2.69 o 
  -5   3   4      193.13      157.05      3.56 o 
  -4   3   4      162.72      167.15      3.61 o 
  -3   3   4       67.04       82.88      1.92 o 
  -2   3   4       98.54       87.31      1.98 o 
  -1   3   4     1313.30     1457.97     20.52 o 
   0   3   4     2081.57     2284.76     31.59 o 
   1   3   4      817.50      833.65     12.10 o 
   2   3   4        2.86        0.66      0.35 o 
   3   3   4       34.84       31.31      1.37 o 
   4   3   4      297.39      278.59      5.94 o 
   5   3   4      329.11      301.88      6.04 o 
   6   3   4      159.00      155.61      4.40 o 
   7   3   4       44.22       44.39      2.47 o 
   8   3   4      199.96      195.17      5.53 o 
   9   3   4       18.64       23.88      3.17 o 
  -9   4   4       15.85       13.47      1.83 o 
  -8   4   4       52.14       49.88      2.91 o 
  -7   4   4      220.84      214.67      5.87 o 
  -6   4   4      589.91      577.56     11.80 o 
  -5   4   4        4.03        3.21      1.06 o 
  -4   4   4      311.72      302.11      7.50 o 
  -3   4   4        2.12        1.13      0.47 o 
  -2   4   4      983.66     1039.73     16.87 o 
  -1   4   4      236.96      227.85      4.19 o 
   0   4   4        0.99        0.44      0.40 o 
   1   4   4       28.10       23.73      1.26 o 
   2   4   4      149.19      151.12      3.58 o 
   3   4   4      228.66      219.59      4.74 o 
   4   4   4     1893.22     1824.38     28.87 o 
   5   4   4        3.11        0.51      0.71 o 
   6   4   4        5.37        5.27      1.42 o 
   7   4   4        5.09        4.66      1.20 o 
   8   4   4       13.33       16.74      2.10 o 
   9   4   4       38.43       36.78      2.78 o 
  -8   5   4       70.95       81.82      3.74 o 
  -7   5   4       12.28       11.71      1.58 o 
  -6   5   4       58.37       53.56      2.88 o 
  -5   5   4       23.92       21.66      1.90 o 
  -4   5   4        5.73        6.52      1.10 o 
  -3   5   4        0.17        1.46      1.23 o 
  -2   5   4       50.31       46.93      2.23 o 
  -1   5   4      175.90      180.36      3.79 o 
   0   5   4      212.28      225.79      4.42 o 
   1   5   4      350.31      376.61      7.26 o 
   2   5   4        0.96        0.43      0.56 o 
   3   5   4      707.58      675.43     12.01 o 
   4   5   4       41.16       40.89      2.36 o 
   5   5   4       17.57       11.44      1.78 o 
   6   5   4      269.01      258.87      6.72 o 
   7   5   4       63.64       59.03      3.17 o 
   8   5   4       47.12       58.98      3.33 o 
  -7   6   4       21.96       29.17      4.05 o 
  -6   6   4       10.62        6.23      1.29 o 
  -5   6   4       92.55      107.36      7.80 o 
  -4   6   4        2.62        1.76      0.88 o 
  -3   6   4      162.64      160.64      4.78 o 
  -2   6   4       76.52       80.25      3.15 o 
  -1   6   4      236.64      248.86      5.05 o 
   0   6   4        2.07        2.92      0.84 o 
   1   6   4       78.43       71.51      2.64 o 
   2   6   4       72.92       64.93      2.56 o 
   3   6   4       63.95       56.64      2.75 o 
   4   6   4        3.94        3.36      1.00 o 
   5   6   4       49.70       52.72      2.99 o 
   6   6   4       25.26       25.77      2.84 o 
  -4   7   4        7.91        9.57      1.51 o 
  -3   7   4       54.53       54.44      3.14 o 
  -2   7   4       50.69       55.17      3.48 o 
  -1   7   4        0.97        0.87      1.90 o 
   0   7   4       74.13       80.58      3.47 o 
   1   7   4        1.16        0.73      1.18 o 
   2   7   4      130.60      138.63      5.51 o 
   3   7   4       91.80       90.97      4.40 o 
   4   7   4       42.00       36.60      3.25 o 
 -10   1   5       10.50        9.12      2.01 o 
  -9   1   5        1.47        2.63      1.11 o 
  -8   1   5      209.74      220.14      6.44 o 
  -7   1   5      159.43      166.48      3.89 o 
  -6   1   5      412.99      440.52     17.55 o 
  -5   1   5       75.30       79.62      1.88 o 
  -4   1   5       47.25       47.68      1.24 o 
  -3   1   5       54.94       64.28      1.60 o 
  -2   1   5        4.62        4.69      0.41 o 
  -1   1   5       18.35       13.14      0.50 o 
   0   1   5      618.65      588.03      8.37 o 
   1   1   5     2982.15     2964.91     43.26 o 
   2   1   5     2334.23     2316.04     31.67 o 
   3   1   5     2514.30     2636.43     37.76 o 
   4   1   5        2.66        6.39      0.71 o 
   5   1   5       35.50       27.43      1.15 o 
   6   1   5        0.02        0.44      0.43 o 
   7   1   5        9.12       11.55      1.14 o 
   8   1   5       63.97       63.05      2.73 o 
   9   1   5       15.46       14.14      1.84 o 
  10   1   5       15.24       16.90      3.15 o 
 -10   2   5       20.89       22.59      2.31 o 
  -9   2   5      276.72      278.68      7.04 o 
  -8   2   5      251.14      242.09      6.16 o 
  -7   2   5       74.51       68.00      2.28 o 
  -6   2   5      409.49      412.64      7.50 o 
  -5   2   5        8.67        3.34      0.57 o 
  -4   2   5      121.76      134.85      2.96 o 
  -3   2   5      555.80      628.85     10.08 o 
  -2   2   5      119.04      100.94      1.98 o 
  -1   2   5       71.98       81.43      1.65 o 
   0   2   5        6.58        7.25      0.49 o 
   1   2   5     1147.25     1163.65     16.26 o 
   2   2   5      144.95      165.38      3.31 o 
   3   2   5     7046.09     7064.43    140.73 o 
   4   2   5       53.34       50.14      1.73 o 
   5   2   5     1451.07     1482.55     23.44 o 
   6   2   5      241.82      245.45      5.22 o 
   7   2   5        0.01        0.09      0.59 o 
   8   2   5        1.34        0.70      0.74 o 
   9   2   5       47.71       50.27      2.87 o 
  10   2   5       93.91       97.68      3.93 o 
 -10   3   5       34.25       38.60      4.25 o 
  -9   3   5       22.38       20.79      2.02 o 
  -8   3   5       19.10       17.44      1.73 o 
  -7   3   5      414.64      383.26     12.01 o 
  -6   3   5        0.38        1.66      0.75 o 
  -5   3   5      204.43      211.84      4.45 o 
  -4   3   5       50.11       42.80      2.10 o 
  -3   3   5       39.32       41.61      1.27 o 
  -2   3   5      145.79      145.18      3.10 o 
  -1   3   5        3.34        9.31      0.67 o 
   0   3   5      585.61      624.28      9.28 o 
   1   3   5       51.12       73.00      1.73 o 
   2   3   5      129.04      114.80      2.82 o 
   3   3   5       69.94       73.37      2.13 o 
   4   3   5     1003.76     1055.45     17.19 o 
   5   3   5      170.68      159.69      3.84 o 
   6   3   5      262.45      268.00      6.40 o 
   7   3   5       55.42       46.28      2.54 o 
   8   3   5       72.53       57.43      2.89 o 
   9   3   5       23.56       27.08      2.28 o 
  -9   4   5        1.42       -0.25      0.83 o 
  -8   4   5       47.05       43.19      2.75 o 
  -7   4   5      114.44      100.34      3.68 o 
  -6   4   5        0.04        0.40      0.76 o 
  -5   4   5      156.11      159.44      4.50 o 
  -4   4   5        3.20        4.40      0.72 o 
  -3   4   5      110.25      113.74      2.90 o 
  -2   4   5       49.89       59.53      1.73 o 
  -1   4   5      224.73      224.50      4.15 o 
   0   4   5      182.07      213.38      3.97 o 
   1   4   5        0.94        0.80      0.40 o 
   2   4   5      154.31      169.22      3.33 o 
   3   4   5      219.67      223.96      4.82 o 
   4   4   5      815.78      760.32     13.07 o 
   5   4   5      194.59      187.30      5.02 o 
   6   4   5        5.15        5.63      1.01 o 
   7   4   5       22.76       22.78      1.94 o 
   8   4   5       59.42       63.70      3.18 o 
  -8   5   5       18.31       16.29      2.49 o 
  -7   5   5        1.21        2.58      1.01 o 
  -6   5   5        3.79        4.69      1.08 o 
  -5   5   5        0.33        0.13      0.76 o 
  -4   5   5       21.67       20.48      1.98 o 
  -3   5   5      204.35      207.51      4.71 o 
  -2   5   5       39.94       37.41      1.71 o 
  -1   5   5       70.85       74.74      2.18 o 
   0   5   5       33.65       43.26      1.83 o 
   1   5   5       27.90       21.10      1.24 o 
   2   5   5        2.34        0.84      0.72 o 
   3   5   5        6.35        3.33      0.81 o 
   4   5   5       21.27       13.89      1.49 o 
   5   5   5      130.26      127.40      4.12 o 
   6   5   5        3.81        2.45      0.90 o 
   7   5   5       16.09       15.86      1.83 o 
   8   5   5        5.19        3.55      1.51 o 
  -7   6   5        0.51        0.41      1.37 o 
  -6   6   5        9.37       10.52      1.55 o 
  -5   6   5      113.32      122.86      4.31 o 
  -4   6   5       61.28       59.29      2.98 o 
  -3   6   5       10.25       12.35      1.46 o 
  -2   6   5      293.63      303.73      7.26 o 
  -1   6   5      556.80      558.62      9.38 o 
   0   6   5       97.55      107.42      3.27 o 
   1   6   5        2.66        3.50      0.84 o 
   2   6   5       39.60       35.41      2.07 o 
   3   6   5        1.18        1.10      0.72 o 
   4   6   5        9.46        5.33      1.40 o 
   5   6   5       38.78       33.62      3.30 o 
   6   6   5        2.62        5.02      2.25 o 
  -4   7   5      216.87      258.57     15.62 o 
  -3   7   5        1.52        2.62      1.22 o 
  -2   7   5      176.25      186.87      7.57 o 
  -1   7   5        1.29        0.85      2.15 o 
   0   7   5      309.51      339.25      9.71 o 
   1   7   5       48.73       55.34      3.14 o 
   2   7   5        1.31        0.11      1.13 o 
   3   7   5       47.38       44.93      3.43 o 
   4   7   5        0.06       -0.71      1.14 o 
 -11   0   6      570.36      595.86     24.88 o 
 -10   0   6      211.81      229.56     12.23 o 
  -9   0   6        7.46        8.54      1.78 o 
  -8   0   6       81.05       76.60      3.93 o 
  -7   0   6      814.70      793.36     17.12 o 
  -6   0   6       13.34       19.67      1.48 o 
  -5   0   6      825.61      848.70     17.65 o 
  -4   0   6      815.30      816.60     16.78 o 
  -3   0   6      720.14      737.51     14.93 o 
  -2   0   6       72.05       67.59      1.95 o 
  -1   0   6     6540.42     6126.62    116.89 o 
   0   0   6      349.46      349.24      7.23 o 
   1   0   6       20.20       11.07      0.68 o 
   2   0   6      712.14      621.54     38.90 o 
   3   0   6        3.26        1.08      0.42 o 
   4   0   6       26.25       15.03      2.24 o 
   5   0   6        0.43        0.27      0.75 o 
   6   0   6      114.19      114.47     13.15 o 
   7   0   6      871.69      876.25     40.42 o 
   8   0   6      307.85      286.47     29.31 o 
   9   0   6      378.44      388.90     17.02 o 
  10   0   6        5.45        5.00      2.11 o 
 -10   1   6      129.28      137.42      5.19 o 
  -9   1   6       77.81       71.04      3.37 o 
  -8   1   6      129.72      137.86      3.61 o 
  -7   1   6       25.43       23.36      1.43 o 
  -6   1   6      202.47      179.75      3.50 o 
  -5   1   6      461.72      445.00     11.67 o 
  -4   1   6      264.59      241.31      4.80 o 
  -3   1   6      831.00      790.77     11.34 o 
  -2   1   6      167.06      180.12      2.96 o 
  -1   1   6     2956.29     2832.90     38.45 o 
   0   1   6      559.58      490.62      9.66 o 
   1   1   6      144.47      158.07      3.45 o 
   2   1   6      472.48      481.56      7.08 o 
   3   1   6      827.88      806.17     12.22 o 
   4   1   6     4126.15     4341.27     59.30 o 
   5   1   6       11.28       11.76      0.81 o 
   6   1   6      224.54      207.25      6.58 o 
   7   1   6      284.05      306.93      6.34 o 
   8   1   6       68.78       65.25      2.78 o 
   9   1   6       14.28       11.32      1.68 o 
  10   1   6       11.39       15.41      2.31 o 
 -10   2   6       57.26       54.74      6.89 o 
  -9   2   6        9.25        9.68      1.33 o 
  -8   2   6      179.22      172.52      4.91 o 
  -7   2   6       11.86       15.44      1.25 o 
  -6   2   6      155.25      178.08      3.97 o 
  -5   2   6       31.30       22.02      1.22 o 
  -4   2   6      464.29      477.12      8.07 o 
  -3   2   6       96.78      110.61      2.50 o 
  -2   2   6       66.00       62.22      1.45 o 
  -1   2   6     1217.76     1174.15     18.26 o 
   0   2   6       53.30       55.83      1.29 o 
   1   2   6       14.20       20.88      0.76 o 
   2   2   6     1394.28     1500.48     23.17 o 
   3   2   6     1719.51     1776.03     27.41 o 
   4   2   6     1997.64     2036.17     31.44 o 
   5   2   6      150.05      173.63      3.96 o 
   6   2   6      323.05      311.98      6.73 o 
   7   2   6      784.05      734.47     19.38 o 
   8   2   6      118.45      120.21      4.47 o 
   9   2   6       37.22       39.49      2.60 o 
  10   2   6      118.95      117.92      5.29 o 
 -10   3   6        0.96        2.18      1.03 o 
  -9   3   6       29.06       23.88      2.11 o 
  -8   3   6      224.90      211.45      5.81 o 
  -7   3   6       13.32       13.61      1.89 o 
  -6   3   6      436.01      408.34      9.57 o 
  -5   3   6      428.19      454.83      8.10 o 
  -4   3   6      371.80      388.08      6.97 o 
  -3   3   6       70.67       65.97      1.65 o 
  -2   3   6      209.52      241.85      4.60 o 
  -1   3   6     1053.19     1177.32     16.77 o 
   0   3   6        2.79        4.71      0.53 o 
   1   3   6      819.38      890.81     12.92 o 
   2   3   6      137.12      149.00      2.81 o 
   3   3   6      445.43      438.74      7.85 o 
   4   3   6      197.93      233.17      4.87 o 
   5   3   6      127.78      112.84      3.08 o 
   6   3   6     2332.71     2239.16     38.54 o 
   7   3   6      148.66      148.10      4.46 o 
   8   3   6        0.08        1.51      0.91 o 
   9   3   6        8.17       12.38      1.57 o 
  -9   4   6        0.30        0.62      0.84 o 
  -8   4   6       20.35       24.15      2.13 o 
  -7   4   6       65.90       68.03      3.08 o 
  -6   4   6       53.95       51.67      3.60 o 
  -5   4   6      178.77      182.49      5.44 o 
  -4   4   6      331.63      328.22      6.31 o 
  -3   4   6       10.31       12.69      1.05 o 
  -2   4   6       24.10       24.31      1.18 o 
  -1   4   6        0.21        1.16      0.43 o 
   0   4   6      219.43      237.49      4.34 o 
   1   4   6      211.63      216.57      4.01 o 
   2   4   6      676.11      700.58     11.92 o 
   3   4   6        3.44        2.67      0.65 o 
   4   4   6       13.69       10.67      1.20 o 
   5   4   6      199.33      184.53      4.95 o 
   6   4   6      179.32      185.61      5.24 o 
   7   4   6        0.12        0.36      0.69 o 
   8   4   6       46.72       39.38      3.05 o 
  -8   5   6      133.32      143.09      5.16 o 
  -7   5   6      169.20      165.12      5.19 o 
  -6   5   6        0.73       -0.03      0.77 o 
  -5   5   6       50.96       50.19      2.72 o 
  -4   5   6      124.40      126.21      4.01 o 
  -3   5   6       65.69       69.60      2.36 o 
  -2   5   6       12.72        8.84      1.02 o 
  -1   5   6      122.26      119.94      2.90 o 
   0   5   6       27.22       23.89      1.80 o 
   1   5   6        0.67        1.22      0.61 o 
   2   5   6        2.52        0.17      0.62 o 
   3   5   6       54.69       54.78      2.24 o 
   4   5   6        8.42        5.77      1.41 o 
   5   5   6       60.73       57.94      2.79 o 
   6   5   6      264.71      248.71      6.58 o 
   7   5   6       47.38       54.83      4.44 o 
  -7   6   6       74.96       89.93      3.91 o 
  -6   6   6      148.24      165.76      5.27 o 
  -5   6   6        9.19        7.53      1.36 o 
  -4   6   6      146.69      156.78      5.34 o 
  -3   6   6      353.32      359.26      8.30 o 
  -2   6   6       28.40       35.75      2.60 o 
  -1   6   6      122.04      122.78      3.44 o 
   0   6   6      116.93      102.69      3.31 o 
   1   6   6      374.37      369.71     10.35 o 
   2   6   6      141.56      154.78      4.88 o 
   3   6   6       61.08       65.33      3.74 o 
   4   6   6       24.62       26.60      2.62 o 
   5   6   6       12.76       16.98      2.23 o 
   6   6   6        9.44        5.13      2.06 o 
  -4   7   6        0.82        0.51      1.38 o 
  -3   7   6       29.30       24.38      3.41 o 
  -2   7   6       63.61       70.10      3.93 o 
  -1   7   6       13.31       11.29      2.42 o 
   0   7   6       60.52       64.10      3.84 o 
   1   7   6      216.36      218.59      6.39 o 
   2   7   6       43.38       42.16      4.23 o 
   3   7   6       18.80       22.98      5.27 o 
   4   7   6       48.73       48.94      3.75 o 
 -10   1   7      439.89      440.14     11.23 o 
  -9   1   7      126.56      128.29      4.71 o 
  -8   1   7       68.80       72.69      2.47 o 
  -7   1   7       15.41       15.62      1.23 o 
  -6   1   7      115.52      125.61      3.09 o 
  -5   1   7      102.78      119.96      2.50 o 
  -4   1   7       16.39       25.16      0.93 o 
  -3   1   7      129.72      115.63      2.20 o 
  -2   1   7       13.26       22.03      0.73 o 
  -1   1   7        1.45        0.47      0.17 o 
   0   1   7      741.87      747.36     14.96 o 
   1   1   7        3.21        2.86      0.32 o 
   2   1   7      667.80      705.92     10.15 o 
   3   1   7        2.66        4.87      0.46 o 
   4   1   7       36.38       48.62      1.65 o 
   5   1   7      176.16      191.23      3.64 o 
   6   1   7       63.85       71.96      2.33 o 
   7   1   7        0.91        0.67      0.58 o 
   8   1   7        0.36        0.29      0.58 o 
   9   1   7      189.22      172.90     15.84 o 
  10   1   7       17.56        8.70      1.90 o 
 -10   2   7        1.66        1.71      1.63 o 
  -9   2   7       12.97       16.75      1.84 o 
  -8   2   7        7.04        7.55      1.24 o 
  -7   2   7      514.28      516.15      9.28 o 
  -6   2   7       70.74       82.58      3.51 o 
  -5   2   7      242.39      259.18      5.06 o 
  -4   2   7       96.16      115.19      2.70 o 
  -3   2   7      923.96     1028.89     15.91 o 
  -2   2   7      762.85      723.69     11.34 o 
  -1   2   7      146.50      139.48      2.51 o 
   0   2   7      881.37      959.82     15.21 o 
   1   2   7      115.55      134.92      2.45 o 
   2   2   7       35.51       16.41      0.72 o 
   3   2   7      212.09      222.40      4.38 o 
   4   2   7      380.81      357.95      6.61 o 
   5   2   7     2145.14     2254.77     34.91 o 
   6   2   7       70.42       77.88      2.51 o 
   7   2   7      673.73      664.02     13.10 o 
   8   2   7        6.67        7.01      1.17 o 
   9   2   7       38.43       40.03      2.67 o 
 -10   3   7       25.66       24.03      2.38 o 
  -9   3   7        1.01        1.46      0.90 o 
  -8   3   7        7.36       10.82      1.43 o 
  -7   3   7      372.22      349.13      8.02 o 
  -6   3   7       25.77       28.66      1.67 o 
  -5   3   7      147.38      127.57      3.17 o 
  -4   3   7      187.85      171.36      3.73 o 
  -3   3   7      390.02      380.53      6.14 o 
  -2   3   7      294.95      338.28      5.51 o 
  -1   3   7     1170.25     1240.45     17.61 o 
   0   3   7       62.28       64.51      1.63 o 
   1   3   7      804.86      802.56     11.73 o 
   2   3   7        0.15       -0.19      0.24 o 
   3   3   7      113.17      107.27      3.28 o 
   4   3   7        6.25        7.32      0.88 o 
   5   3   7      981.15     1012.96     19.08 o 
   6   3   7      658.17      660.44     12.98 o 
   7   3   7       21.25       22.75      1.87 o 
   8   3   7       24.49       21.01      1.90 o 
   9   3   7       13.47       14.13      1.66 o 
  -9   4   7        3.72        4.30      1.14 o 
  -8   4   7       20.06       14.93      1.72 o 
  -7   4   7       92.90       75.76      3.14 o 
  -6   4   7        4.78        9.40      2.24 o 
  -5   4   7      187.97      161.05      4.54 o 
  -4   4   7      171.22      173.17      3.98 o 
  -3   4   7       21.71       23.52      1.37 o 
  -2   4   7        5.11        7.71      0.72 o 
  -1   4   7       21.53       30.53      1.27 o 
   0   4   7      299.07      292.42      5.09 o 
   1   4   7      126.55      117.17      2.59 o 
   2   4   7       52.16       49.43      1.86 o 
   3   4   7        0.15       -0.08      0.48 o 
   4   4   7       22.53       21.01      1.43 o 
   5   4   7        5.94        7.01      1.08 o 
   6   4   7        2.83        0.36      0.66 o 
   7   4   7      104.83       93.14      3.55 o 
   8   4   7        1.13        0.26      0.83 o 
  -8   5   7      130.04      136.64      4.85 o 
  -7   5   7       27.41       27.35      2.33 o 
  -6   5   7      126.31      125.82      5.16 o 
  -5   5   7        2.33        2.17      1.16 o 
  -4   5   7       42.69       44.03      2.40 o 
  -3   5   7       46.75       43.09      1.90 o 
  -2   5   7      267.14      267.36      5.51 o 
  -1   5   7        1.99        1.39      0.59 o 
   0   5   7       22.23       17.66      1.17 o 
   1   5   7      137.85      138.54      3.60 o 
   2   5   7        0.20       -0.18      0.59 o 
   3   5   7        5.79        3.90      0.79 o 
   4   5   7       32.20       35.55      2.22 o 
   5   5   7       55.28       59.61      2.84 o 
   6   5   7        9.00        3.88      1.31 o 
   7   5   7       38.05       40.36      3.33 o 
  -7   6   7      151.26      158.22      5.29 o 
  -6   6   7       49.69       58.69      4.29 o 
  -5   6   7        9.64        7.85      1.35 o 
  -4   6   7       31.71       32.76      2.38 o 
  -3   6   7       22.47       23.49      1.95 o 
  -2   6   7       91.23       83.59      3.07 o 
  -1   6   7        0.19       -0.23      0.74 o 
   0   6   7        8.27        8.08      1.44 o 
   1   6   7      220.54      233.95      7.03 o 
   2   6   7        2.48        2.10      0.95 o 
   3   6   7        0.35        0.05      0.90 o 
   4   6   7      128.44      132.61      5.34 o 
   5   6   7       28.64       29.41      3.26 o 
   6   6   7        9.01        7.62      1.76 o 
  -4   7   7        0.61        1.35      1.09 o 
  -3   7   7       20.24       17.97      2.63 o 
  -2   7   7       58.62       53.43      5.09 o 
  -1   7   7        2.61        6.03      1.98 o 
   0   7   7        1.06       -0.03      1.70 o 
   1   7   7      142.73      136.54      4.80 o 
   2   7   7       76.35       72.48      4.96 o 
   3   7   7       13.90       21.47      2.54 o 
   4   7   7        3.58        2.91      1.37 o 
 -11   0   8       11.29       12.95      3.70 o 
 -10   0   8      319.88      336.61     11.55 o 
  -9   0   8      746.12      780.07     29.70 o 
  -8   0   8      350.71      376.28     11.32 o 
  -7   0   8      193.13      170.20      5.02 o 
  -6   0   8      370.64      378.27      8.93 o 
  -5   0   8     1279.77     1384.92     27.83 o 
  -4   0   8        1.43        6.64      0.79 o 
  -3   0   8      309.31      270.75      6.15 o 
  -2   0   8      364.48      353.67      7.58 o 
  -1   0   8     3351.70     3301.25     78.35 o 
   0   0   8     1698.10     1637.67     31.81 o 
   1   0   8     1314.35     1227.63     24.04 o 
   2   0   8       15.27       10.07      0.86 o 
   3   0   8       25.79       20.79      1.26 o 
   4   0   8       62.98       61.02      2.30 o 
   5   0   8       24.96       23.45      2.54 o 
   6   0   8      297.80      311.46     13.35 o 
   7   0   8       28.93       31.05      2.75 o 
   8   0   8        2.68        1.07      1.22 o 
   9   0   8      110.71      107.74      5.67 o 
  10   0   8       63.63       68.77      6.63 o 
 -10   1   8        6.20        5.84      1.45 o 
  -9   1   8       89.89       86.81      3.21 o 
  -8   1   8      139.42      137.15      3.61 o 
  -7   1   8        1.68       -0.03      0.51 o 
  -6   1   8        5.43        8.25      0.87 o 
  -5   1   8       90.96       96.95      2.17 o 
  -4   1   8      813.88      794.25     11.60 o 
  -3   1   8     2368.64     2503.01     34.40 o 
  -2   1   8      143.31      137.87      2.68 o 
  -1   1   8        5.09        5.05      0.39 o 
   0   1   8      543.13      531.99     10.53 o 
   1   1   8        9.16        7.40      0.45 o 
   2   1   8      191.86      183.89      5.45 o 
   3   1   8       36.96       41.27      1.34 o 
   4   1   8      447.04      475.07      7.51 o 
   5   1   8      143.68      126.94      3.16 o 
   6   1   8      247.93      262.51     11.12 o 
   7   1   8       79.85       80.21      4.02 o 
   8   1   8        1.81        2.29      0.73 o 
   9   1   8       35.93       34.42      5.53 o 
  10   1   8       64.91       66.45     13.63 o 
 -10   2   8        8.55        6.61      1.51 o 
  -9   2   8       40.25       35.65      2.42 o 
  -8   2   8        2.31        4.59      1.08 o 
  -7   2   8      115.89      113.43      3.13 o 
  -6   2   8       94.86       90.00      2.78 o 
  -5   2   8      103.33      109.06      3.13 o 
  -4   2   8      461.56      465.70      7.96 o 
  -3   2   8     1941.88     2028.34     28.15 o 
  -2   2   8       22.33       24.60      0.91 o 
  -1   2   8        0.86        0.41      0.22 o 
   0   2   8     1174.23     1343.00     18.78 o 
   1   2   8     2946.35     3095.97     42.28 o 
   2   2   8      185.34      199.93      4.39 o 
   3   2   8      112.03      127.61      2.93 o 
   4   2   8        0.11        0.13      0.39 o 
   5   2   8       26.43       25.14      1.47 o 
   6   2   8      531.31      533.51      9.70 o 
   7   2   8       38.69       40.93      2.03 o 
   8   2   8      212.53      203.32      5.63 o 
   9   2   8      209.75      209.60      6.56 o 
 -10   3   8        2.70        0.68      0.92 o 
  -9   3   8       10.58       11.57      1.54 o 
  -8   3   8        2.14        1.49      0.84 o 
  -7   3   8      179.44      145.23      4.40 o 
  -6   3   8     1064.89     1031.08     18.18 o 
  -5   3   8      525.73      557.62      9.67 o 
  -4   3   8        2.03        0.91      0.49 o 
  -3   3   8      224.65      185.02      3.85 o 
  -2   3   8     1887.21     2066.25     28.79 o 
  -1   3   8        9.43        7.53      0.69 o 
   0   3   8      876.08      935.47     14.97 o 
   1   3   8      534.80      550.06      9.17 o 
   2   3   8       58.03       52.70      1.38 o 
   3   3   8       67.09       55.72      1.85 o 
   4   3   8      108.55      110.75      2.94 o 
   5   3   8      208.83      219.60      4.88 o 
   6   3   8     1069.63     1069.80     17.90 o 
   7   3   8       57.02       54.22      2.69 o 
   8   3   8      953.69      955.03     20.22 o 
   9   3   8      133.18      139.34      5.87 o 
  -9   4   8       26.56       30.08      2.69 o 
  -8   4   8        0.90        0.35      0.75 o 
  -7   4   8        1.11       -0.34      0.74 o 
  -6   4   8     1145.35     1112.19     22.87 o 
  -5   4   8      554.32      539.80     11.01 o 
  -4   4   8      607.23      619.48     10.68 o 
  -3   4   8      311.70      321.69      6.17 o 
  -2   4   8        5.81        7.25      0.72 o 
  -1   4   8       13.08       18.58      1.09 o 
   0   4   8       40.47       34.80      1.36 o 
   1   4   8       30.16       35.41      1.42 o 
   2   4   8       52.22       64.30      2.11 o 
   3   4   8       27.16       22.52      1.49 o 
   4   4   8       54.47       44.25      1.96 o 
   5   4   8       21.61       25.35      1.86 o 
   6   4   8       40.99       41.18      2.44 o 
   7   4   8      107.57      104.52      3.80 o 
   8   4   8      351.43      344.23      8.47 o 
  -8   5   8        6.93        7.52      1.41 o 
  -7   5   8       37.11       37.27      2.63 o 
  -6   5   8      127.76      137.18      4.49 o 
  -5   5   8       63.27       66.99      4.52 o 
  -4   5   8       79.67       70.84      2.92 o 
  -3   5   8        7.46        7.23      0.95 o 
  -2   5   8      326.11      361.42      6.92 o 
  -1   5   8      429.06      435.12      7.38 o 
   0   5   8       41.30       44.84      1.71 o 
   1   5   8      160.44      155.62      3.89 o 
   2   5   8        7.63        6.48      0.96 o 
   3   5   8      303.68      279.60      7.05 o 
   4   5   8       62.48       61.56      3.55 o 
   5   5   8      146.60      126.88      5.07 o 
   6   5   8        0.09       -0.19      2.14 o 
   7   5   8        0.39        0.35      1.00 o 
  -6   6   8        3.56        6.29      1.48 o 
  -5   6   8       47.24       52.55      3.69 o 
  -4   6   8      157.69      155.49      5.95 o 
  -3   6   8       24.78       28.37      2.65 o 
  -2   6   8       24.23       25.98      2.36 o 
  -1   6   8      295.74      294.67      7.13 o 
   0   6   8       13.31       17.48      1.74 o 
   1   6   8      109.43      121.96      4.23 o 
   2   6   8        0.22        0.81      0.84 o 
   3   6   8       24.28       26.17      2.57 o 
   4   6   8        5.79        7.88      1.64 o 
   5   6   8        0.43        2.74      1.31 o 
   6   6   8        0.77        3.46      1.33 o 
  -4   7   8        8.68        8.89      1.80 o 
  -3   7   8        5.88        5.74      1.38 o 
  -2   7   8        1.35       -0.21      1.25 o 
  -1   7   8       23.90       35.99      5.38 o 
   0   7   8       71.18       74.10      4.06 o 
   1   7   8       64.93       72.20      3.52 o 
   2   7   8      183.56      213.45      7.29 o 
   3   7   8      264.24      271.90     10.82 o 
 -10   1   9       13.88       12.47      1.87 o 
  -9   1   9        4.14        4.20      1.02 o 
  -8   1   9      201.68      211.10      4.84 o 
  -7   1   9      223.13      222.38      4.81 o 
  -6   1   9      163.63      181.38      4.36 o 
  -5   1   9      640.00      642.66      9.76 o 
  -4   1   9     1716.87     1853.22     25.85 o 
  -3   1   9     1337.52     1424.89     19.98 o 
  -2   1   9       34.55       46.03      1.22 o 
  -1   1   9     1105.80     1122.44     15.69 o 
   0   1   9        4.84        2.16      0.44 o 
   1   1   9      253.27      280.43      4.67 o 
   2   1   9        0.00        0.04      0.25 o 
   3   1   9      763.17      779.89     16.99 o 
   4   1   9      267.62      238.96      4.22 o 
   5   1   9        2.06        0.52      0.41 o 
   6   1   9        4.27        6.74      0.90 o 
   7   1   9       98.40       90.57      5.35 o 
   8   1   9       27.87       31.37      2.26 o 
   9   1   9       60.24       66.47      7.29 o 
 -10   2   9        4.79        7.08      1.52 o 
  -9   2   9        2.10        3.17      1.00 o 
  -8   2   9      104.14      101.76      5.63 o 
  -7   2   9        1.88        1.35      0.75 o 
  -6   2   9       39.65       42.38      1.77 o 
  -5   2   9       13.89       16.78      1.11 o 
  -4   2   9      493.17      515.13      9.67 o 
  -3   2   9       52.95       60.50      1.51 o 
  -2   2   9      600.25      645.31      9.55 o 
  -1   2   9      837.46      918.02     21.97 o 
   0   2   9     1244.99     1231.05     17.31 o 
   1   2   9      796.57      871.07     13.42 o 
   2   2   9      353.84      400.26      6.21 o 
   3   2   9        1.77        0.60      0.38 o 
   4   2   9       88.48       93.84      2.54 o 
   5   2   9      288.60      270.06      5.53 o 
   6   2   9      106.93      103.24      3.03 o 
   7   2   9      575.83      583.59     10.79 o 
   8   2   9      170.77      177.53      5.18 o 
   9   2   9       27.72       23.47      2.08 o 
 -10   3   9       32.81       28.81      2.93 o 
  -9   3   9        0.07        1.43      0.88 o 
  -8   3   9       78.85       76.43      3.16 o 
  -7   3   9       16.53       12.82      1.47 o 
  -6   3   9        4.84        8.35      0.97 o 
  -5   3   9      350.75      303.30      5.95 o 
  -4   3   9       15.72       13.08      1.11 o 
  -3   3   9       85.21      100.35      2.57 o 
  -2   3   9       76.60       83.29      1.98 o 
  -1   3   9      905.03      969.82     15.56 o 
   0   3   9      812.02      839.37     13.80 o 
   1   3   9       19.65       32.34      1.13 o 
   2   3   9       68.42       89.90      2.33 o 
   3   3   9       37.69       42.77      1.63 o 
   4   3   9       49.52       68.48      2.22 o 
   5   3   9      225.41      214.02      4.81 o 
   6   3   9       83.10       83.52      2.75 o 
   7   3   9      244.61      214.60      5.77 o 
   8   3   9       33.09       41.03      2.66 o 
   9   3   9      204.01      197.65      5.95 o 
  -9   4   9       54.95       72.51      3.58 o 
  -8   4   9        5.71        5.21      1.16 o 
  -7   4   9        1.65        2.02      0.90 o 
  -6   4   9       78.53       67.27      2.93 o 
  -5   4   9      448.11      394.40      7.52 o 
  -4   4   9       41.25       53.82      3.11 o 
  -3   4   9       82.59       77.03      2.49 o 
  -2   4   9       85.35       77.08      2.06 o 
  -1   4   9        1.70        1.79      0.46 o 
   0   4   9      466.17      475.86      8.64 o 
   1   4   9       17.11       16.97      0.98 o 
   2   4   9      141.47      138.07      3.41 o 
   3   4   9        7.60        7.84      0.90 o 
   4   4   9       47.56       47.42      2.03 o 
   5   4   9       36.34       39.63      1.90 o 
   6   4   9      143.81      142.58      4.64 o 
   7   4   9      337.93      340.47      8.16 o 
   8   4   9        0.47        1.94      1.51 o 
  -8   5   9        9.49        9.10      1.59 o 
  -7   5   9        7.66        9.68      1.86 o 
  -6   5   9      119.34      110.48      4.34 o 
  -5   5   9      243.18      223.22      5.96 o 
  -4   5   9       11.49        9.59      1.34 o 
  -3   5   9       13.07       15.99      1.31 o 
  -2   5   9      202.73      196.42      4.45 o 
  -1   5   9      206.78      217.46      4.36 o 
   0   5   9      301.37      279.15      6.67 o 
   1   5   9      224.48      206.82      5.63 o 
   2   5   9        1.77        0.19      0.70 o 
   3   5   9        4.57        5.51      1.69 o 
   4   5   9       32.81       35.29      2.40 o 
   5   5   9        1.61        1.37      0.96 o 
   6   5   9        0.80        0.99      0.92 o 
   7   5   9        0.08        0.17      1.08 o 
  -6   6   9       34.31       25.48      2.74 o 
  -5   6   9        3.02        3.34      1.44 o 
  -4   6   9      137.81      139.86      5.58 o 
  -3   6   9      106.52       96.14      4.38 o 
  -2   6   9       34.31       33.52      2.64 o 
  -1   6   9        2.99        5.45      1.33 o 
   0   6   9      372.89      348.48      8.43 o 
   1   6   9       35.22       29.59      2.30 o 
   2   6   9        4.76        2.70      0.95 o 
   3   6   9        9.35        9.56      1.70 o 
   4   6   9        5.40        9.92      2.04 o 
   5   6   9      101.22      115.81      5.19 o 
  -4   7   9      135.71      144.65      6.95 o 
  -3   7   9       21.19       24.49      3.47 o 
  -2   7   9       49.95       55.20      4.93 o 
  -1   7   9        0.08        0.28      1.40 o 
   0   7   9       23.60       26.55      2.72 o 
   1   7   9        5.01        0.67      1.07 o 
   2   7   9       12.43        8.50      1.80 o 
   3   7   9       12.90       24.09      3.82 o 
 -10   0  10      185.86      191.48      9.38 o 
  -9   0  10      543.79      534.77     15.46 o 
  -8   0  10      249.61      234.01      8.04 o 
  -7   0  10        0.88        1.17      0.97 o 
  -6   0  10      453.60      451.87     10.41 o 
  -5   0  10        0.10        0.43      0.60 o 
  -4   0  10       15.80       20.70      1.29 o 
  -3   0  10     1714.35     1843.97     36.40 o 
  -2   0  10     1132.59     1160.79     23.01 o 
  -1   0  10     7816.76     7503.13    251.22 o 
   0   0  10      332.52      345.27     11.48 o 
   1   0  10     1861.55     1835.17     35.70 o 
   2   0  10      612.38      634.12     13.18 o 
   3   0  10       94.92       91.45      2.91 o 
   4   0  10      652.86      633.49     21.82 o 
   5   0  10       52.42       51.75      2.32 o 
   6   0  10      475.16      510.78     11.87 o 
   7   0  10       20.18       18.69      2.44 o 
   8   0  10       67.83       72.88      4.42 o 
   9   0  10      290.96      324.60     18.55 o 
 -10   1  10      113.86      115.27      4.68 o 
  -9   1  10      116.91      109.53      3.69 o 
  -8   1  10       13.13       11.52      1.20 o 
  -7   1  10       94.26       95.50      2.80 o 
  -6   1  10        9.25        7.91      0.88 o 
  -5   1  10        2.46        2.05      0.42 o 
  -4   1  10      269.66      262.90      4.46 o 
  -3   1  10       47.58       54.85      1.42 o 
  -2   1  10     1854.23     1905.50     28.94 o 
  -1   1  10       55.36       39.17      0.97 o 
   0   1  10      113.99      104.01      2.54 o 
   1   1  10      190.62      188.23      3.38 o 
   2   1  10      226.16      244.99      4.37 o 
   3   1  10      597.95      589.29     10.54 o 
   4   1  10       15.31       12.44      0.87 o 
   5   1  10       83.58       81.75      2.11 o 
   6   1  10       26.95       29.18      2.15 o 
   7   1  10       69.00       70.10      4.37 o 
   8   1  10        0.47        1.29      0.79 o 
   9   1  10        0.31        1.90      1.15 o 
 -10   2  10        1.35        0.31      1.02 o 
  -9   2  10        5.70        5.03      1.14 o 
  -8   2  10       40.40       37.85      2.00 o 
  -7   2  10      121.56      121.34      3.31 o 
  -6   2  10       46.29       45.36      1.84 o 
  -5   2  10      306.77      305.52      5.82 o 
  -4   2  10      113.67      131.68      3.02 o 
  -3   2  10      202.65      265.91      4.48 o 
  -2   2  10      423.10      401.53      8.10 o 
  -1   2  10     1589.85     1611.69     24.12 o 
   0   2  10     1234.75     1266.53     19.92 o 
   1   2  10      461.34      493.23      8.24 o 
   2   2  10     1198.26     1278.46     18.64 o 
   3   2  10      531.00      563.08      8.56 o 
   4   2  10       45.06       55.98      1.91 o 
   5   2  10      321.14      304.25      6.13 o 
   6   2  10      927.12      925.87     15.70 o 
   7   2  10      522.29      534.23     14.65 o 
   8   2  10        9.96       12.10      1.49 o 
   9   2  10       25.21       21.94      2.38 o 
 -10   3  10        1.35       -0.52      1.70 o 
  -9   3  10        7.70        6.39      1.30 o 
  -8   3  10       18.71       16.56      1.75 o 
  -7   3  10       18.57       11.97      1.43 o 
  -6   3  10        0.03        0.30      0.55 o 
  -5   3  10        5.81        5.97      0.83 o 
  -4   3  10       25.53       25.61      1.61 o 
  -3   3  10      160.60      175.22      3.73 o 
  -2   3  10      658.10      684.98     11.83 o 
  -1   3  10      145.74      165.42      3.30 o 
   0   3  10        4.50       13.50      1.00 o 
   1   3  10       49.79       50.05      1.39 o 
   2   3  10       40.09       45.31      2.13 o 
   3   3  10        3.98        3.15      0.60 o 
   4   3  10      256.33      279.89      5.70 o 
   5   3  10      214.79      217.99      4.90 o 
   6   3  10       40.70       35.41      1.96 o 
   7   3  10      116.24      120.62      4.02 o 
   8   3  10      720.85      703.66     14.46 o 
   9   3  10       20.48       18.84      2.36 o 
  -9   4  10        0.22        0.58      0.84 o 
  -8   4  10       12.49        7.86      1.35 o 
  -7   4  10       82.21       71.80      3.39 o 
  -6   4  10        0.05        0.17      0.70 o 
  -5   4  10      197.62      173.83      4.15 o 
  -4   4  10      723.37      661.98     11.36 o 
  -3   4  10      528.43      511.73      9.01 o 
  -2   4  10      101.96      105.37      2.50 o 
  -1   4  10       79.04       72.87      2.20 o 
   0   4  10      590.60      631.15      9.78 o 
   1   4  10      186.96      154.37      3.18 o 
   2   4  10        0.55        0.10      0.46 o 
   3   4  10        1.11        2.90      0.64 o 
   4   4  10      208.17      200.82      5.52 o 
   5   4  10        9.50        6.47      1.14 o 
   6   4  10       55.96       58.88      3.58 o 
   7   4  10       18.29       16.80      2.14 o 
   8   4  10      149.94      133.69      5.63 o 
  -8   5  10      188.83      195.74      5.98 o 
  -7   5  10       97.66      102.09      3.91 o 
  -6   5  10       13.28       13.41      1.55 o 
  -5   5  10        7.71        5.18      1.07 o 
  -4   5  10      452.08      421.92      8.09 o 
  -3   5  10      150.70      144.06      4.38 o 
  -2   5  10      885.70      865.74     16.51 o 
  -1   5  10      201.44      217.60      5.00 o 
   0   5  10        7.94        9.77      1.06 o 
   1   5  10      687.56      663.48     13.66 o 
   2   5  10       24.73       28.63      2.49 o 
   3   5  10      201.64      207.12      5.81 o 
   4   5  10       57.60       64.81      3.92 o 
   5   5  10        2.60        1.76      1.94 o 
   6   5  10        7.62        6.31      1.51 o 
   7   5  10       34.97       33.28      5.18 o 
  -6   6  10        0.26        0.57      1.16 o 
  -5   6  10      146.13      144.88      5.88 o 
  -4   6  10      101.98      119.46      5.11 o 
  -3   6  10       17.95       23.34      2.96 o 
  -2   6  10       22.01       32.31      3.97 o 
  -1   6  10        7.75        7.95      1.51 o 
   0   6  10       41.72       37.67      2.69 o 
   1   6  10        9.59       15.45      1.76 o 
   2   6  10       20.94       24.80      2.17 o 
   3   6  10        0.89        0.90      0.94 o 
   4   6  10        0.37        0.04      1.02 o 
   5   6  10      193.96      210.18      7.42 o 
  -4   7  10        0.55        0.58      1.16 o 
  -3   7  10       39.34       52.98      6.23 o 
  -2   7  10       52.02       51.46      4.80 o 
  -1   7  10        0.13       -1.01      1.03 o 
   0   7  10       11.14        8.89      1.76 o 
   1   7  10        1.14        2.32      1.22 o 
   2   7  10      147.80      162.96      6.26 o 
   3   7  10      177.85      189.29      9.81 o 
 -10   1  11       40.27       43.84      3.13 o 
  -9   1  11      476.47      483.52     10.16 o 
  -8   1  11      419.75      408.47      8.63 o 
  -7   1  11        0.20        0.98      0.60 o 
  -6   1  11       11.51        9.78      0.95 o 
  -5   1  11       35.01       36.00      1.28 o 
  -4   1  11      141.35      165.75      3.14 o 
  -3   1  11       44.03       56.12      1.45 o 
  -2   1  11     1381.72     1587.03     24.23 o 
  -1   1  11       47.60       49.23      1.17 o 
   0   1  11      165.36      164.00      4.29 o 
   1   1  11      177.40      178.86      4.75 o 
   2   1  11      260.85      243.74      9.07 o 
   3   1  11      349.70      367.53      6.31 o 
   4   1  11      452.30      480.67      8.08 o 
   5   1  11       66.06       74.76      3.68 o 
   6   1  11       91.19       99.54      3.50 o 
   7   1  11        1.03       -0.13      0.55 o 
   8   1  11      156.58      143.93      6.20 o 
   9   1  11      144.61      140.51      5.46 o 
 -10   2  11        3.21        5.90      1.43 o 
  -9   2  11       43.29       44.39      3.03 o 
  -8   2  11       21.18       23.53      1.66 o 
  -7   2  11       93.37       97.09      3.90 o 
  -6   2  11       60.06       56.74      2.13 o 
  -5   2  11      236.30      219.12      4.55 o 
  -4   2  11       44.66       46.34      1.32 o 
  -3   2  11        1.85        1.58      0.35 o 
  -2   2  11      180.27      164.35      3.30 o 
  -1   2  11      223.27      247.31      8.78 o 
   0   2  11        0.95        0.56      0.38 o 
   1   2  11        0.64        2.67      0.36 o 
   2   2  11       33.13       25.51      0.96 o 
   3   2  11       88.31       86.08      1.95 o 
   4   2  11        0.88        2.09      0.56 o 
   5   2  11      780.18      794.48     13.53 o 
   6   2  11       23.26       19.74      1.52 o 
   7   2  11        1.09        2.03      0.74 o 
   8   2  11       92.45       87.97      4.89 o 
   9   2  11      176.04      163.23     15.81 o 
 -10   3  11       86.73       93.79      5.24 o 
  -9   3  11        0.16        0.95      0.96 o 
  -8   3  11        3.32        2.59      0.96 o 
  -7   3  11        0.03       -0.30      0.70 o 
  -6   3  11      174.55      168.68      4.06 o 
  -5   3  11      113.67      111.38      3.17 o 
  -4   3  11      424.80      425.25      7.66 o 
  -3   3  11       10.38        7.60      0.67 o 
  -2   3  11        5.58       12.83      0.80 o 
  -1   3  11       73.55       81.67      1.91 o 
   0   3  11      345.01      337.86      6.14 o 
   1   3  11        5.51        3.83      0.48 o 
   2   3  11      159.94      137.98      2.78 o 
   3   3  11      127.21      131.76      3.22 o 
   4   3  11      263.92      277.91      5.71 o 
   5   3  11       78.70       74.35      2.49 o 
   6   3  11      185.06      177.04      4.45 o 
   7   3  11      385.03      374.71      8.92 o 
   8   3  11      272.44      296.14      7.57 o 
  -9   4  11       12.94       13.87      2.58 o 
  -8   4  11       21.99       22.12      2.04 o 
  -7   4  11       39.19       43.70      2.91 o 
  -6   4  11      111.03      120.51      3.98 o 
  -5   4  11       47.04       48.86      2.05 o 
  -4   4  11       21.66       18.69      1.36 o 
  -3   4  11      487.34      429.80      7.83 o 
  -2   4  11      111.77      106.30      2.53 o 
  -1   4  11       80.48       77.69      2.56 o 
   0   4  11       61.79       63.71      2.16 o 
   1   4  11        1.60        0.66      0.62 o 
   2   4  11      924.03      909.74     20.67 o 
   3   4  11        0.57        0.06      0.59 o 
   4   4  11      110.53      103.02      3.65 o 
   5   4  11        0.01        1.08      0.82 o 
   6   4  11      114.15      111.75      4.72 o 
   7   4  11       63.76       59.03      3.83 o 
   8   4  11        6.80        5.41      2.01 o 
  -8   5  11       60.70       66.88      4.40 o 
  -7   5  11       12.50       13.07      2.12 o 
  -6   5  11      389.15      367.51     10.57 o 
  -5   5  11      169.65      158.57      5.91 o 
  -4   5  11        2.52        1.16      0.79 o 
  -3   5  11      285.51      258.74      6.51 o 
  -2   5  11      100.25      102.96      3.54 o 
  -1   5  11      116.63      115.72      3.33 o 
   0   5  11       46.31       35.85      2.27 o 
   1   5  11        5.88        3.35      1.01 o 
   2   5  11      207.01      168.22      5.04 o 
   3   5  11        1.45        0.00      0.79 o 
   4   5  11        5.82        5.66      1.21 o 
   5   5  11        0.01        1.07      1.14 o 
   6   5  11       16.12       15.37      2.04 o 
   7   5  11        3.32        2.47      1.13 o 
  -6   6  11       26.81       19.87      2.97 o 
  -5   6  11        1.43        3.03      1.20 o 
  -4   6  11       14.16       11.35      1.93 o 
  -3   6  11       28.51       22.16      2.46 o 
  -2   6  11      120.22      111.64      3.94 o 
  -1   6  11       80.84       92.07      4.17 o 
   0   6  11       18.31       11.87      1.53 o 
   1   6  11       70.22       59.82      3.12 o 
   2   6  11        0.20       -0.73      0.74 o 
   3   6  11       15.40       20.99      2.06 o 
   4   6  11        0.15        0.54      1.01 o 
   5   6  11       44.91       56.12      5.55 o 
  -4   7  11       48.42       56.69      6.63 o 
  -3   7  11        9.90        5.31      1.95 o 
  -2   7  11        0.43        0.43      1.17 o 
  -1   7  11       35.59       37.02      3.22 o 
   0   7  11       13.53       12.34      3.79 o 
   1   7  11        6.90        7.43      1.46 o 
   2   7  11      101.32       95.12      4.65 o 
 -10   0  12      624.66      642.43     18.48 o 
  -9   0  12      143.74      161.58      6.67 o 
  -8   0  12     2039.69     2019.40     48.20 o 
  -7   0  12     1902.22     1880.35     44.63 o 
  -6   0  12      115.44      130.66      4.11 o 
  -5   0  12       79.79       77.71      2.81 o 
  -4   0  12      617.76      608.76     13.06 o 
  -3   0  12     1424.00     1604.32     31.76 o 
  -2   0  12     3361.77     3610.36     69.57 o 
  -1   0  12       12.46       19.51      1.88 o 
   0   0  12     2872.18     2940.20     60.11 o 
   1   0  12     1290.45     1174.89     45.58 o 
   2   0  12       74.05       66.16      2.29 o 
   3   0  12      276.02      292.78      8.00 o 
   4   0  12      164.86      162.15      5.26 o 
   5   0  12       34.39       35.48      2.78 o 
   6   0  12       10.88       10.80      1.54 o 
   7   0  12        6.43        6.43      1.58 o 
   8   0  12       54.34       55.01      4.12 o 
   9   0  12       24.69       21.71      5.72 o 
 -10   1  12       71.29       80.77      3.91 o 
  -9   1  12       16.06       12.92      1.51 o 
  -8   1  12       21.12       25.09      1.89 o 
  -7   1  12      607.16      621.55     11.81 o 
  -6   1  12      680.14      678.77     11.44 o 
  -5   1  12       90.52       94.82      2.24 o 
  -4   1  12       61.38       63.58      1.66 o 
  -3   1  12      518.30      558.34      8.45 o 
  -2   1  12        3.07        4.30      0.48 o 
  -1   1  12       64.51       75.43      1.59 o 
   0   1  12      277.30      302.68      5.49 o 
   1   1  12      703.90      668.50      9.81 o 
   2   1  12     1652.28     1623.50     24.36 o 
   3   1  12      225.36      226.22      8.00 o 
   4   1  12        7.73        6.33      0.68 o 
   5   1  12       33.10       37.59      1.74 o 
   6   1  12       59.78       58.10      4.28 o 
   7   1  12      114.93      102.67      3.37 o 
   8   1  12      120.07      120.73      4.49 o 
   9   1  12      184.14      179.74      6.40 o 
 -10   2  12       76.13       72.17      4.05 o 
  -9   2  12       24.51       26.18      2.42 o 
  -8   2  12        0.57        1.46      0.72 o 
  -7   2  12       14.74       16.51      1.61 o 
  -6   2  12        1.58        0.63      0.54 o 
  -5   2  12      126.56      128.26      3.16 o 
  -4   2  12        1.99        2.46      0.52 o 
  -3   2  12      219.35      245.98      4.28 o 
  -2   2  12      182.36      175.95      3.51 o 
  -1   2  12     1225.99     1363.18     27.34 o 
   0   2  12      918.72      948.99     28.42 o 
   1   2  12       30.52       32.91      1.35 o 
   2   2  12      132.53      148.60      3.24 o 
   3   2  12       25.56       25.50      1.01 o 
   4   2  12       14.10       19.85      1.29 o 
   5   2  12       69.75       70.72      2.41 o 
   6   2  12       11.82        9.96      1.12 o 
   7   2  12       42.13       41.04      2.61 o 
   8   2  12      121.01      116.30      8.61 o 
   9   2  12      128.76      133.50      8.27 o 
  -9   3  12       11.01       10.25      1.55 o 
  -8   3  12        5.26        3.56      1.02 o 
  -7   3  12        5.76        8.42      1.21 o 
  -6   3  12       98.92       99.45      3.22 o 
  -5   3  12      107.57      103.23      2.88 o 
  -4   3  12       93.50       82.22      2.40 o 
  -3   3  12       11.95       13.56      0.86 o 
  -2   3  12        8.48        7.04      0.62 o 
  -1   3  12      340.84      352.10      9.31 o 
   0   3  12      496.82      522.04      8.60 o 
   1   3  12      257.76      261.30      5.80 o 
   2   3  12       58.05       53.48      1.76 o 
   3   3  12      190.02      187.80      4.62 o 
   4   3  12        1.37        0.50      0.51 o 
   5   3  12       13.97       17.18      1.38 o 
   6   3  12      141.22      133.82      5.42 o 
   7   3  12      150.98      144.29      5.53 o 
   8   3  12      349.42      330.38     10.07 o 
  -9   4  12       55.74       57.75      3.32 o 
  -8   4  12        0.79       -0.11      0.71 o 
  -7   4  12      189.45      188.08      5.46 o 
  -6   4  12      307.67      277.46      6.84 o 
  -5   4  12       83.78       75.45      2.81 o 
  -4   4  12      598.11      592.08     10.38 o 
  -3   4  12      259.45      249.85      6.09 o 
  -2   4  12       23.11       28.59      1.60 o 
  -1   4  12      399.72      379.34      7.33 o 
   0   4  12      707.45      708.95     12.33 o 
   1   4  12        5.44        5.44      0.99 o 
   2   4  12      403.81      394.21      8.88 o 
   3   4  12       67.73       67.03      3.31 o 
   4   4  12        2.75        3.00      1.02 o 
   5   4  12       92.15       94.48      3.63 o 
   6   4  12      193.02      193.58      6.67 o 
   7   4  12       35.10       31.63      2.95 o 
  -8   5  12       59.74       58.29      4.18 o 
  -7   5  12        1.84        1.09      1.18 o 
  -6   5  12       32.77       41.30      3.29 o 
  -5   5  12       75.44       84.10      4.14 o 
  -4   5  12        1.84        2.87      0.95 o 
  -3   5  12       25.89       29.45      2.15 o 
  -2   5  12      601.41      572.92     11.76 o 
  -1   5  12       24.26       27.77      1.73 o 
   0   5  12      473.28      502.72     10.94 o 
   1   5  12      399.54      347.32      8.31 o 
   2   5  12       48.14       41.35      2.56 o 
   3   5  12      139.70      120.81      4.22 o 
   4   5  12        3.61        3.65      1.60 o 
   5   5  12       37.91       31.94      3.28 o 
   6   5  12       22.42       20.55      2.38 o 
  -6   6  12        0.69       -0.22      0.96 o 
  -5   6  12        3.59        3.67      1.29 o 
  -4   6  12        0.73       -0.15      0.96 o 
  -3   6  12       14.34        9.92      1.75 o 
  -2   6  12        8.26        9.68      1.45 o 
  -1   6  12        0.01        1.48      1.03 o 
   0   6  12      236.64      216.98      6.18 o 
   1   6  12        0.73        1.77      0.92 o 
   2   6  12       41.29       46.18      3.15 o 
   3   6  12      103.87      103.15      4.08 o 
   4   6  12      134.89      164.94      7.77 o 
   5   6  12      106.09      122.32      5.48 o 
  -3   7  12        3.51        2.17      1.50 o 
  -2   7  12       87.95       98.49      6.16 o 
  -1   7  12       29.97       26.92      4.34 o 
   0   7  12        7.12        7.37      2.46 o 
   1   7  12       42.81       44.10      3.49 o 
   2   7  12       26.56       30.62      3.05 o 
 -10   1  13        0.38        2.55      1.17 o 
  -9   1  13        3.66        2.03      1.28 o 
  -8   1  13      175.86      172.13      4.71 o 
  -7   1  13      231.93      227.75      5.00 o 
  -6   1  13      238.71      230.49      4.86 o 
  -5   1  13      147.46      140.57      2.96 o 
  -4   1  13       17.79       14.45      0.86 o 
  -3   1  13      398.46      376.35      6.03 o 
  -2   1  13      730.68      837.45     12.14 o 
  -1   1  13      991.67     1010.21     14.38 o 
   0   1  13        0.99        5.82      1.26 o 
   1   1  13      680.60      694.85     10.24 o 
   2   1  13       62.37       63.73      2.11 o 
   3   1  13      636.03      692.81     19.33 o 
   4   1  13       62.36       67.30      2.77 o 
   5   1  13       56.81       59.47      2.18 o 
   6   1  13       10.95       12.29      1.38 o 
   7   1  13       17.11       18.60      1.54 o 
   8   1  13        0.53        0.33      0.93 o 
   9   1  13        1.30        2.30      1.02 o 
 -10   2  13        0.27        1.41      1.16 o 
  -9   2  13      101.42      100.29      4.19 o 
  -8   2  13      278.49      285.92      6.19 o 
  -7   2  13      152.13      145.99      3.78 o 
  -6   2  13       64.10       59.12      2.11 o 
  -5   2  13      109.43      109.79      2.89 o 
  -4   2  13       27.91       32.47      1.44 o 
  -3   2  13      124.22      119.42      2.70 o 
  -2   2  13      435.90      445.31      7.66 o 
  -1   2  13      150.17      166.84      3.65 o 
   0   2  13      214.69      221.32      4.90 o 
   1   2  13        0.95        0.78      0.41 o 
   2   2  13      728.02      712.08     11.34 o 
   3   2  13       28.34       40.47      1.86 o 
   4   2  13      185.00      170.58      3.99 o 
   5   2  13       10.69       11.07      1.30 o 
   6   2  13       14.15       15.76      1.86 o 
   7   2  13       38.61       39.36      2.18 o 
   8   2  13        5.87        6.99      1.22 o 
   9   2  13        0.28        1.09      1.82 o 
  -9   3  13        7.03        5.70      1.26 o 
  -8   3  13      172.98      181.03      5.31 o 
  -7   3  13        6.40        7.42      1.04 o 
  -6   3  13      108.45      109.08      3.13 o 
  -5   3  13      146.49      130.30      3.47 o 
  -4   3  13       16.68       18.82      1.23 o 
  -3   3  13      552.04      517.14      8.20 o 
  -2   3  13       26.33       28.68      1.33 o 
  -1   3  13        0.53        0.50      0.65 o 
   0   3  13       94.99      109.09      2.88 o 
   1   3  13      282.62      270.24      5.44 o 
   2   3  13       60.66       55.52      3.66 o 
   3   3  13       91.21       96.62      3.48 o 
   4   3  13      140.27      135.15      4.97 o 
   5   3  13       55.95       65.90      2.90 o 
   6   3  13      108.20       96.46      3.70 o 
   7   3  13       19.31       16.81      2.12 o 
   8   3  13        0.07        1.00      1.13 o 
  -9   4  13       36.09       36.01      3.92 o 
  -8   4  13       17.70       17.16      1.87 o 
  -7   4  13       10.20       14.15      1.64 o 
  -6   4  13       36.28       36.66      2.55 o 
  -5   4  13        4.40        9.69      1.32 o 
  -4   4  13      444.31      469.82     10.01 o 
  -3   4  13       31.39       30.33      2.02 o 
  -2   4  13       23.42       20.00      1.44 o 
  -1   4  13       97.14       93.56      2.80 o 
   0   4  13      124.48      120.56      3.26 o 
   1   4  13       32.10       27.91      2.07 o 
   2   4  13      244.94      213.42      6.37 o 
   3   4  13       28.22       32.53      2.44 o 
   4   4  13      170.26      158.38      5.71 o 
   5   4  13        0.51        0.59      0.81 o 
   6   4  13       15.44       13.56      1.92 o 
   7   4  13        0.00        0.37      0.94 o 
  -7   5  13       98.06       98.69      8.28 o 
  -6   5  13       18.89       19.14      2.39 o 
  -5   5  13      193.56      183.59      6.94 o 
  -4   5  13      831.38      783.40     15.65 o 
  -3   5  13      122.38      114.46      3.92 o 
  -2   5  13      266.84      245.74      6.26 o 
  -1   5  13       30.55       29.55      1.79 o 
   0   5  13      922.58      855.36     17.10 o 
   1   5  13       17.44       36.61      2.42 o 
   2   5  13        0.05       -0.01      0.75 o 
   3   5  13       28.69       28.99      2.29 o 
   4   5  13       31.74       30.81      2.81 o 
   5   5  13        0.29        2.26      1.05 o 
   6   5  13        8.29        7.65      1.60 o 
  -6   6  13        9.59       16.76      2.36 o 
  -5   6  13       64.95       69.48      4.31 o 
  -4   6  13       51.20       51.50      3.71 o 
  -3   6  13      332.11      329.08      8.15 o 
  -2   6  13      114.27      112.46      4.00 o 
  -1   6  13      247.72      227.54     10.85 o 
   0   6  13       47.45       59.96      3.14 o 
   1   6  13      126.46      132.34      4.64 o 
   2   6  13       38.41       38.72      2.78 o 
   3   6  13       17.79       19.91      2.12 o 
   4   6  13        1.95        1.69      1.06 o 
   5   6  13       31.88       35.62      4.17 o 
  -3   7  13        2.04        3.02      1.60 o 
  -2   7  13        0.49        1.09      1.28 o 
  -1   7  13        0.77        3.48      1.40 o 
   0   7  13        0.00        0.10      1.17 o 
   1   7  13       64.92       70.51      4.31 o 
   2   7  13       77.50       93.86      7.95 o 
 -10   0  14      414.10      444.24     13.98 o 
  -9   0  14      285.69      281.42      9.70 o 
  -8   0  14      629.42      633.64     17.45 o 
  -7   0  14      205.25      180.95      6.64 o 
  -6   0  14      557.87      534.19     12.21 o 
  -5   0  14        5.22        4.64      0.87 o 
  -4   0  14     1044.85     1025.03     21.14 o 
  -3   0  14        3.19        2.37      0.58 o 
  -2   0  14     1568.94     1667.67     36.73 o 
  -1   0  14     6889.25     7489.76    144.24 o 
   0   0  14      647.65      625.66     28.70 o 
   1   0  14       37.53       58.31      3.15 o 
   2   0  14      372.12      401.78      9.04 o 
   3   0  14       25.00       16.99      1.35 o 
   4   0  14     2041.08     2070.60     44.18 o 
   5   0  14       79.10       87.47      3.83 o 
   6   0  14       70.83       65.15      3.84 o 
   7   0  14       66.23       66.41      4.53 o 
   8   0  14        0.56       -0.53      1.07 o 
   9   0  14        9.09       10.53      4.65 o 
 -10   1  14        1.91        1.80      0.95 o 
  -9   1  14       42.92       46.49      2.65 o 
  -8   1  14      494.34      461.85      9.59 o 
  -7   1  14       36.36       34.57      1.84 o 
  -6   1  14      264.03      249.54      5.19 o 
  -5   1  14      933.07      903.11     13.45 o 
  -4   1  14      203.91      182.67      3.50 o 
  -3   1  14        4.18        7.68      0.64 o 
  -2   1  14      406.21      430.97      7.31 o 
  -1   1  14      490.75      471.69      7.84 o 
   0   1  14     1014.92     1127.63     17.97 o 
   1   1  14      540.70      565.64      9.33 o 
   2   1  14      283.19      309.58      5.16 o 
   3   1  14      221.40      223.05      4.33 o 
   4   1  14      398.48      403.29      8.77 o 
   5   1  14      366.97      363.71     10.65 o 
   6   1  14        2.01        2.85      0.75 o 
   7   1  14       25.46       24.39      1.79 o 
   8   1  14      170.22      176.34      5.44 o 
   9   1  14       17.94       13.22      1.99 o 
 -10   2  14       48.66       50.05      3.47 o 
  -9   2  14       97.92      104.03      4.32 o 
  -8   2  14      185.32      201.07      4.87 o 
  -7   2  14      100.46       98.12      3.00 o 
  -6   2  14       87.05       86.68      2.64 o 
  -5   2  14      518.61      509.80      8.98 o 
  -4   2  14      305.49      304.02      5.75 o 
  -3   2  14       26.30       37.95      2.06 o 
  -2   2  14       45.94       53.17      1.51 o 
  -1   2  14        3.39        8.23      0.82 o 
   0   2  14       51.74       46.87      1.69 o 
   1   2  14       45.57       39.55      1.56 o 
   2   2  14      334.39      340.98      6.12 o 
   3   2  14      203.27      195.49      6.00 o 
   4   2  14        0.00       -0.06      0.48 o 
   5   2  14       48.49       45.83      2.58 o 
   6   2  14       64.21       65.87      5.02 o 
   7   2  14        9.67       10.16      1.21 o 
   8   2  14       26.80       21.49      2.62 o 
  -9   3  14      130.25      134.73      4.66 o 
  -8   3  14       43.72       39.24      2.82 o 
  -7   3  14      311.04      307.35      6.48 o 
  -6   3  14        6.59        4.57      0.85 o 
  -5   3  14        7.44        7.90      0.95 o 
  -4   3  14        4.37        4.43      0.88 o 
  -3   3  14      500.49      503.10      8.73 o 
  -2   3  14      146.46      147.67      3.58 o 
  -1   3  14       15.92       17.82      1.27 o 
   0   3  14       57.04       49.16      2.11 o 
   1   3  14      864.60      849.64     15.56 o 
   2   3  14      687.26      669.35     15.13 o 
   3   3  14        7.74        7.16      1.12 o 
   4   3  14      533.52      482.62     10.66 o 
   5   3  14       98.64       98.16      4.32 o 
   6   3  14       99.07       90.06      3.67 o 
   7   3  14      137.17      140.98      9.05 o 
   8   3  14        3.76        7.16      1.72 o 
  -8   4  14      135.37      139.93      5.83 o 
  -7   4  14       41.79       43.96      3.39 o 
  -6   4  14        0.43        0.82      0.78 o 
  -5   4  14       35.55       34.51      2.33 o 
  -4   4  14       17.90       13.53      1.47 o 
  -3   4  14      268.30      268.35      6.52 o 
  -2   4  14      411.71      387.16      8.40 o 
  -1   4  14       23.26       22.12      1.50 o 
   0   4  14        0.06        0.38      0.52 o 
   1   4  14       79.15       91.07      3.33 o 
   2   4  14      359.61      393.36     10.06 o 
   3   4  14     1049.14      954.54     21.71 o 
   4   4  14       14.12       17.03      1.83 o 
   5   4  14      176.50      173.34      9.64 o 
   6   4  14        4.05        1.11      1.01 o 
   7   4  14        0.55       -0.89      0.89 o 
  -7   5  14       36.54       33.46      3.24 o 
  -6   5  14      249.61      250.37      8.27 o 
  -5   5  14      214.58      211.55      7.22 o 
  -4   5  14        2.29        2.69      0.93 o 
  -3   5  14        0.45        0.96      0.79 o 
  -2   5  14      401.39      398.84      8.96 o 
  -1   5  14      134.78      124.64      3.59 o 
   0   5  14      292.46      295.53      7.43 o 
   1   5  14       47.37       63.41      2.97 o 
   2   5  14      207.24      180.05      5.43 o 
   3   5  14      174.23      163.49      5.56 o 
   4   5  14       77.94       69.33      3.47 o 
   5   5  14       16.48       11.07      2.13 o 
   6   5  14      120.98      144.07      7.36 o 
  -6   6  14        0.22        0.16      1.10 o 
  -5   6  14        7.03       10.11      1.87 o 
  -4   6  14       11.78       11.66      1.93 o 
  -3   6  14       92.28       79.19      3.45 o 
  -2   6  14       62.68       63.86      3.85 o 
  -1   6  14       14.81       11.04      1.75 o 
   0   6  14      287.13      297.52      8.93 o 
   1   6  14       69.19       60.49      3.24 o 
   2   6  14      266.89      277.33      7.64 o 
   3   6  14       75.18       74.11      3.66 o 
   4   6  14       18.01       15.77      2.21 o 
  -2   7  14        4.04        2.36      1.52 o 
  -1   7  14        7.04        9.99      1.94 o 
   0   7  14        0.89        1.24      1.48 o 
   1   7  14       11.50       11.52      2.55 o 
 -10   1  15        0.16        0.38      1.44 o 
  -9   1  15       87.44       94.05      3.48 o 
  -8   1  15        0.43        0.48      0.71 o 
  -7   1  15      287.26      284.81      5.93 o 
  -6   1  15      440.75      438.32      8.15 o 
  -5   1  15      237.88      235.67      4.38 o 
  -4   1  15      354.63      332.90      5.64 o 
  -3   1  15       18.95       14.53      0.85 o 
  -2   1  15       15.31       24.30      1.03 o 
  -1   1  15        2.63        1.03      0.29 o 
   0   1  15     1459.98     1607.27     22.49 o 
   1   1  15      451.94      450.23      7.03 o 
   2   1  15      118.29      109.49      2.39 o 
   3   1  15       27.41       27.68      1.18 o 
   4   1  15      143.67      158.70      4.51 o 
   5   1  15      213.00      217.33      5.08 o 
   6   1  15      115.74      119.12      3.44 o 
   7   1  15        1.42        0.66      0.63 o 
   8   1  15       22.76       30.49      2.37 o 
 -10   2  15        3.16        5.07      1.35 o 
  -9   2  15      130.10      131.77      4.98 o 
  -8   2  15        7.10        8.39      1.22 o 
  -7   2  15       22.27       17.34      1.42 o 
  -6   2  15      116.59      111.15      3.09 o 
  -5   2  15       24.15       28.32      1.68 o 
  -4   2  15       74.76       67.96      2.08 o 
  -3   2  15        6.45        5.81      0.84 o 
  -2   2  15       75.92       75.18      1.88 o 
  -1   2  15      136.67      141.59      3.33 o 
   0   2  15       59.96       63.75      2.03 o 
   1   2  15      374.32      365.47     13.46 o 
   2   2  15      248.02      248.59      5.49 o 
   3   2  15      153.95      141.02      4.63 o 
   4   2  15       83.35       76.80      5.50 o 
   5   2  15       49.05       50.82      4.72 o 
   6   2  15      248.92      242.74      7.27 o 
   7   2  15       79.87       77.43      6.39 o 
   8   2  15        4.46        5.84      1.98 o 
  -9   3  15      121.26      114.22      4.26 o 
  -8   3  15       61.56       61.98      3.05 o 
  -7   3  15        1.80        0.76      0.66 o 
  -6   3  15        0.80        0.95      0.59 o 
  -5   3  15        0.26       -0.20      0.47 o 
  -4   3  15       10.15        8.28      1.15 o 
  -3   3  15        3.38        3.00      0.86 o 
  -2   3  15       47.37       47.70      1.88 o 
  -1   3  15        0.46       -0.01      0.46 o 
   0   3  15        1.47        1.63      0.59 o 
   1   3  15        9.54       15.05      1.78 o 
   2   3  15      185.55      203.48      6.06 o 
   3   3  15        1.96        3.59      0.93 o 
   4   3  15      476.06      444.82     13.06 o 
   5   3  15        6.27       11.41      1.99 o 
   6   3  15      243.60      238.68     13.31 o 
   7   3  15       28.11       23.11      3.26 o 
   8   3  15       10.07        5.60      2.52 o 
  -8   4  15        6.58        4.88      2.01 o 
  -7   4  15       23.85       28.97      3.88 o 
  -6   4  15        1.86        2.79      1.76 o 
  -5   4  15      480.69      477.12     10.36 o 
  -4   4  15      567.09      549.69     11.46 o 
  -3   4  15       12.02       14.30      1.54 o 
  -2   4  15      658.74      623.32     12.42 o 
  -1   4  15      151.02      131.87      4.60 o 
   0   4  15      177.14      159.73      4.03 o 
   1   4  15      179.26      164.64      7.12 o 
   2   4  15      544.84      514.79     11.23 o 
   3   4  15       44.11       30.91      2.30 o 
   4   4  15      219.39      210.15      6.07 o 
   5   4  15        5.35        2.88      0.94 o 
   6   4  15        0.05       -0.61      1.30 o 
   7   4  15       13.93        9.64      2.32 o 
  -7   5  15       18.80       19.01      3.37 o 
  -6   5  15        4.77        4.60      1.41 o 
  -5   5  15      111.03      103.47      3.89 o 
  -4   5  15       80.10       85.77      3.46 o 
  -3   5  15      274.94      249.18      6.56 o 
  -2   5  15       45.70       53.91      2.77 o 
  -1   5  15        3.89        2.22      0.83 o 
   0   5  15        1.50        0.52      0.75 o 
   1   5  15        0.34        2.18      0.87 o 
   2   5  15        0.04        0.26      0.95 o 
   3   5  15       30.51       29.77      2.41 o 
   4   5  15        0.08        2.25      1.02 o 
   5   5  15        0.00        0.76      1.01 o 
   6   5  15       40.35       41.04      3.61 o 
  -5   6  15        5.57        3.57      1.45 o 
  -4   6  15       43.82       47.28      3.64 o 
  -3   6  15       38.03       35.75      2.58 o 
  -2   6  15      392.80      399.26     11.85 o 
  -1   6  15       36.84       34.72      3.02 o 
   0   6  15        3.38        2.95      1.11 o 
   1   6  15       58.64       59.31      3.38 o 
   2   6  15       97.54       96.27      3.99 o 
   3   6  15        0.06        2.10      0.96 o 
   4   6  15       22.57       26.05      4.46 o 
  -1   7  15      113.78      101.54      4.94 o 
   0   7  15       30.80       38.21      3.42 o 
 -10   0  16       66.72       79.76      4.78 o 
  -9   0  16        0.91        0.89      1.13 o 
  -8   0  16      144.59      151.33      6.27 o 
  -7   0  16      642.39      623.63     16.92 o 
  -6   0  16        1.08        1.94      0.80 o 
  -5   0  16       25.50       36.33      2.06 o 
  -4   0  16        0.64        0.69      0.48 o 
  -3   0  16      633.26      665.25     15.13 o 
  -2   0  16       42.74       44.56      1.90 o 
  -1   0  16      461.16      482.53     10.53 o 
   0   0  16        0.04        0.47      0.41 o 
   1   0  16       81.17       87.27      2.82 o 
   2   0  16       41.22       50.53      3.27 o 
   3   0  16      831.47      854.52     18.03 o 
   4   0  16      506.85      517.90     11.79 o 
   5   0  16      117.30      129.43      4.32 o 
   6   0  16     1175.65     1130.48     57.38 o 
   7   0  16      139.43      138.96      6.32 o 
   8   0  16        8.48       10.85      2.26 o 
 -10   1  16       13.00       12.95      1.64 o 
  -9   1  16        0.15        1.39      0.86 o 
  -8   1  16      244.62      243.25      6.06 o 
  -7   1  16      381.99      382.33      8.43 o 
  -6   1  16     2308.84     2303.71     35.07 o 
  -5   1  16       55.72       55.17      2.24 o 
  -4   1  16        5.77        4.61      0.59 o 
  -3   1  16      270.59      291.00      4.99 o 
  -2   1  16      951.17      999.80     14.45 o 
  -1   1  16      103.20       97.61      2.06 o 
   0   1  16      179.90      199.22      3.54 o 
   1   1  16      610.31      590.02      8.97 o 
   2   1  16      684.22      710.80     10.71 o 
   3   1  16        6.45        7.10      0.84 o 
   4   1  16      152.32      142.62      3.38 o 
   5   1  16      114.56      112.97      3.22 o 
   6   1  16       74.33       73.01      2.65 o 
   7   1  16       30.57       28.88      2.19 o 
   8   1  16       29.16       29.96      2.38 o 
 -10   2  16       18.32       21.24      2.38 o 
  -9   2  16       44.68       45.52      2.68 o 
  -8   2  16      242.92      260.47      5.89 o 
  -7   2  16      214.96      216.22      4.99 o 
  -6   2  16      603.80      573.63     10.17 o 
  -5   2  16      892.60      887.60     14.56 o 
  -4   2  16        3.53        4.27      0.67 o 
  -3   2  16      296.88      301.90      5.21 o 
  -2   2  16       42.38       34.05      2.02 o 
  -1   2  16       54.26       57.25      2.11 o 
   0   2  16      442.41      448.78      8.18 o 
   1   2  16      133.15      159.11      3.71 o 
   2   2  16      241.07      232.76      8.04 o 
   3   2  16       44.15       44.34      3.46 o 
   4   2  16      444.64      444.98     10.96 o 
   5   2  16        4.66        3.86      1.03 o 
   6   2  16       31.07       36.58      3.50 o 
   7   2  16       28.68       27.85      2.49 o 
   8   2  16       17.12       16.79      2.16 o 
  -9   3  16        2.62        1.12      1.27 o 
  -8   3  16      257.13      259.87      8.29 o 
  -7   3  16       46.50       40.98      2.55 o 
  -6   3  16       98.15       96.35      3.47 o 
  -5   3  16       15.82       16.29      1.58 o 
  -4   3  16      166.02      155.96      4.46 o 
  -3   3  16      632.18      600.66     11.94 o 
  -2   3  16      190.95      206.16      4.65 o 
  -1   3  16       64.48       72.01      2.39 o 
   0   3  16      151.37      160.35      7.54 o 
   1   3  16        6.41        6.90      0.89 o 
   2   3  16        4.96        3.90      1.08 o 
   3   3  16       45.91       44.38      2.55 o 
   4   3  16      123.98      125.80      7.79 o 
   5   3  16      628.72      590.60     25.46 o 
   6   3  16       31.67       27.74      2.56 o 
   7   3  16       17.54       10.63      1.95 o 
  -8   4  16        0.04        0.49      1.07 o 
  -7   4  16       16.43       17.58      2.28 o 
  -6   4  16      463.69      439.26      9.94 o 
  -5   4  16       27.36       23.17      1.98 o 
  -4   4  16      662.31      618.80     12.70 o 
  -3   4  16      218.84      214.14      5.68 o 
  -2   4  16        3.36        3.65      0.91 o 
  -1   4  16        5.95        5.98      0.92 o 
   0   4  16        3.58        2.96      0.69 o 
   1   4  16      325.14      288.77      8.17 o 
   2   4  16       41.72       46.92      2.70 o 
   3   4  16        6.19        9.38      1.43 o 
   4   4  16       16.27        8.93      1.44 o 
   5   4  16       52.51       46.58      3.01 o 
   6   4  16      103.61       79.88      4.44 o 
   7   4  16       59.21       60.65      6.01 o 
  -7   5  16        2.08        2.33      1.33 o 
  -6   5  16      232.08      244.54     13.68 o 
  -5   5  16       12.41       15.08      1.75 o 
  -4   5  16      134.06      143.67      4.69 o 
  -3   5  16       12.01       12.91      1.53 o 
  -2   5  16       26.08       27.54      2.11 o 
  -1   5  16       23.87       23.47      2.36 o 
   0   5  16      222.30      209.70      6.00 o 
   1   5  16       61.71       48.72      2.88 o 
   2   5  16       36.51       33.21      2.49 o 
   3   5  16       13.71       13.18      1.62 o 
   4   5  16      143.43      150.41      5.20 o 
   5   5  16       46.68       44.28      3.61 o 
  -5   6  16       24.70       28.87      3.06 o 
  -4   6  16        5.27        3.20      1.29 o 
  -3   6  16       93.86      103.92      4.02 o 
  -2   6  16       44.99       45.70      3.40 o 
  -1   6  16        3.64        0.93      0.94 o 
   0   6  16      113.25      109.61      4.82 o 
   1   6  16       17.82       13.96      1.76 o 
   2   6  16      175.39      177.08      5.78 o 
   3   6  16      158.66      167.91      5.71 o 
   4   6  16       53.04       58.95      8.13 o 
 -10   1  17        0.30       -0.26      0.93 o 
  -9   1  17        9.37        7.71      1.29 o 
  -8   1  17       14.27       18.46      1.82 o 
  -7   1  17       41.73       48.78      2.16 o 
  -6   1  17      318.10      292.17      8.80 o 
  -5   1  17      240.01      236.21      4.91 o 
  -4   1  17      104.77       94.58      2.32 o 
  -3   1  17      198.42      202.79      3.81 o 
  -2   1  17        0.20        1.17      0.42 o 
  -1   1  17       61.82       70.52      1.69 o 
   0   1  17      221.60      265.50      4.52 o 
   1   1  17        0.34        0.79      0.42 o 
   2   1  17      166.36      178.52      3.77 o 
   3   1  17      175.44      183.16      3.63 o 
   4   1  17       88.59       97.03      2.80 o 
   5   1  17      123.81      128.54      3.48 o 
   6   1  17        7.41        8.56      1.32 o 
   7   1  17      116.09      106.86      7.14 o 
   8   1  17       63.47       64.75      4.15 o 
  -9   2  17      149.71      161.40      4.88 o 
  -8   2  17        5.54        5.99      1.05 o 
  -7   2  17      664.54      623.98     11.17 o 
  -6   2  17      523.99      522.76      9.46 o 
  -5   2  17     1161.96     1090.06     17.52 o 
  -4   2  17       51.82       65.48      2.07 o 
  -3   2  17        4.01        3.37      0.69 o 
  -2   2  17      139.36      132.57      3.80 o 
  -1   2  17      308.51      305.62      6.03 o 
   0   2  17        7.23        4.62      1.02 o 
   1   2  17      238.28      256.62      5.33 o 
   2   2  17      426.63      431.16      9.14 o 
   3   2  17      199.88      182.99      9.36 o 
   4   2  17      110.42       92.53      5.87 o 
   5   2  17        4.47        5.25      1.12 o 
   6   2  17      204.66      199.84      8.13 o 
   7   2  17      131.94      133.00      7.68 o 
   8   2  17      194.87      192.31      8.89 o 
  -9   3  17       73.98       66.07      4.20 o 
  -8   3  17       86.49       90.02      3.65 o 
  -7   3  17      122.71      116.61      5.35 o 
  -6   3  17       31.85       31.33      2.19 o 
  -5   3  17       50.29       39.90      2.35 o 
  -4   3  17       53.49       57.78      2.59 o 
  -3   3  17      873.86      824.51     15.73 o 
  -2   3  17      770.15      761.96     13.40 o 
  -1   3  17      135.71      140.94      3.64 o 
   0   3  17      168.01      163.45      4.03 o 
   1   3  17      130.40      126.11      6.42 o 
   2   3  17      204.38      175.80      5.63 o 
   3   3  17       57.69       53.13      2.74 o 
   4   3  17        0.90        2.15      0.91 o 
   5   3  17       17.77       15.01      3.47 o 
   6   3  17       66.40       59.15      3.60 o 
   7   3  17      112.15      122.25     13.62 o 
  -8   4  17       48.27       36.34      3.40 o 
  -7   4  17       25.08       32.29      3.05 o 
  -6   4  17        0.12       -0.05      0.73 o 
  -5   4  17       19.17       21.75      1.92 o 
  -4   4  17       84.87       84.73      3.33 o 
  -3   4  17      447.65      415.16      9.24 o 
  -2   4  17       94.24       95.69      3.37 o 
  -1   4  17       53.86       50.09      2.34 o 
   0   4  17       54.12       52.23      3.50 o 
   1   4  17      166.85      134.93      7.07 o 
   2   4  17      184.54      158.05      6.50 o 
   3   4  17       43.99       50.25      2.93 o 
   4   4  17      146.99      144.66      5.23 o 
   5   4  17        8.72       10.08      1.58 o 
   6   4  17        0.60        0.35      1.02 o 
  -7   5  17       98.50      101.29      5.07 o 
  -6   5  17        4.07        1.28      1.17 o 
  -5   5  17        0.79        3.52      1.08 o 
  -4   5  17        2.13        1.67      0.89 o 
  -3   5  17       23.09       24.18      2.50 o 
  -2   5  17       13.98       13.33      1.57 o 
  -1   5  17       27.01       24.90      2.44 o 
   0   5  17       29.83       27.79      2.29 o 
   1   5  17      189.49      185.59      6.33 o 
   2   5  17        3.59        2.32      0.90 o 
   3   5  17        1.08        0.83      0.83 o 
   4   5  17       56.50       56.83      3.43 o 
   5   5  17       29.91       25.75      2.89 o 
  -5   6  17        4.27        3.22      1.37 o 
  -4   6  17       29.39       23.13      3.27 o 
  -3   6  17        0.85        1.44      0.87 o 
  -2   6  17        0.52        0.26      0.99 o 
  -1   6  17        3.02        4.84      1.37 o 
   0   6  17        0.46        0.39      1.02 o 
   1   6  17        6.75        7.77      1.37 o 
   2   6  17       18.57       18.85      2.71 o 
   3   6  17        5.47        3.81      1.16 o 
 -10   0  18       18.75       19.76      2.77 o 
  -9   0  18        0.73        0.79      1.03 o 
  -8   0  18      256.62      229.77      9.65 o 
  -7   0  18       50.05       47.03      3.40 o 
  -6   0  18      181.45      170.67      6.26 o 
  -5   0  18      163.99      165.97      7.59 o 
  -4   0  18     1357.64     1364.69     27.86 o 
  -3   0  18      920.98      977.13     20.35 o 
  -2   0  18      318.66      268.93      6.66 o 
  -1   0  18      690.42      718.06     15.31 o 
   0   0  18       13.46       15.29      1.21 o 
   1   0  18      701.28      753.33     24.41 o 
   2   0  18       76.28       92.24      3.16 o 
   3   0  18        2.14        0.77      0.96 o 
   4   0  18      104.25      119.30      4.02 o 
   5   0  18       70.08       72.94      4.83 o 
   6   0  18      652.77      693.05     20.26 o 
   7   0  18       41.16       38.72      3.60 o 
   8   0  18        1.50        3.12      1.41 o 
 -10   1  18        0.02        0.62      0.96 o 
  -9   1  18       25.76       22.03      1.91 o 
  -8   1  18        1.45        0.37      1.41 o 
  -7   1  18        0.02        0.81      0.74 o 
  -6   1  18      294.36      268.45      5.58 o 
  -5   1  18     2178.28     2133.01     32.49 o 
  -4   1  18       32.68       29.79      1.33 o 
  -3   1  18      448.48      462.10      7.44 o 
  -2   1  18      104.18      122.40      3.09 o 
  -1   1  18      371.57      395.26      7.32 o 
   0   1  18        6.25        8.53      1.03 o 
   1   1  18        0.66        2.90      0.73 o 
   2   1  18        4.48        4.67      0.75 o 
   3   1  18        7.58        9.86      1.01 o 
   4   1  18       92.61       79.09      3.04 o 
   5   1  18      105.84      114.01      3.90 o 
   6   1  18      389.44      392.78     13.66 o 
   7   1  18       23.05       22.03      2.49 o 
   8   1  18      178.35      183.31      9.87 o 
  -9   2  18       16.62       21.89      2.27 o 
  -8   2  18       88.76       93.84      3.40 o 
  -7   2  18       10.61        8.63      1.09 o 
  -6   2  18       29.37       37.94      1.84 o 
  -5   2  18       93.96       70.57      2.82 o 
  -4   2  18     2896.30     2752.17     47.16 o 
  -3   2  18      370.12      351.54      6.91 o 
  -2   2  18       52.28       42.78      2.37 o 
  -1   2  18      396.55      389.08      7.40 o 
   0   2  18     1198.47     1215.89     20.42 o 
   1   2  18      207.27      221.49      4.84 o 
   2   2  18        2.96        3.24      0.67 o 
   3   2  18      118.64      111.70      3.80 o 
   4   2  18        7.90        9.44      1.31 o 
   5   2  18      116.89      103.67      3.97 o 
   6   2  18      292.86      320.22      9.09 o 
   7   2  18      199.30      219.30      9.05 o 
  -9   3  18        3.28        3.09      1.69 o 
  -8   3  18      322.31      344.38      8.55 o 
  -7   3  18       70.98       74.75      3.25 o 
  -6   3  18       28.57       24.01      2.00 o 
  -5   3  18       33.30       34.13      2.26 o 
  -4   3  18      773.84      731.45     14.39 o 
  -3   3  18      299.74      291.34      6.90 o 
  -2   3  18      562.00      534.03      9.83 o 
  -1   3  18     2149.37     2223.69     42.93 o 
   0   3  18      197.19      202.28      6.79 o 
   1   3  18      298.64      298.34      7.88 o 
   2   3  18       20.51       23.51      2.55 o 
   3   3  18      580.00      536.08     13.04 o 
   4   3  18       13.41       15.35      1.77 o 
   5   3  18        0.32        2.03      0.92 o 
   6   3  18        0.75        0.05      1.07 o 
   7   3  18      313.75      320.78     23.71 o 
  -8   4  18       82.49       93.38      4.86 o 
  -7   4  18       49.13       55.27      3.81 o 
  -6   4  18      132.41      143.02      8.23 o 
  -5   4  18        4.86        3.65      0.94 o 
  -4   4  18       84.45       83.21      3.70 o 
  -3   4  18       77.07       82.49      3.23 o 
  -2   4  18      355.90      331.03      7.72 o 
  -1   4  18       12.28       11.96      1.24 o 
   0   4  18      274.36      253.14     15.45 o 
   1   4  18        2.19        1.12      0.88 o 
   2   4  18      139.64      116.05      7.41 o 
   3   4  18        0.01        0.02      0.79 o 
   4   4  18       25.60       25.43      2.25 o 
   5   4  18      179.20      174.99      8.90 o 
   6   4  18       52.11       57.11      4.40 o 
  -7   5  18       53.18       56.74      4.19 o 
  -6   5  18       50.60       48.06      3.77 o 
  -5   5  18       29.14       28.82      2.37 o 
  -4   5  18        0.87        1.20      0.84 o 
  -3   5  18       11.41       10.80      1.44 o 
  -2   5  18        5.76        2.91      1.01 o 
  -1   5  18      129.53      144.47      5.49 o 
   0   5  18       89.96       89.59      4.37 o 
   1   5  18        0.89        0.15      0.78 o 
   2   5  18       27.77       24.71      2.21 o 
   3   5  18        5.25        5.00      1.21 o 
   4   5  18       47.49       49.52      3.29 o 
   5   5  18       43.12       44.65      3.75 o 
  -4   6  18      146.23      173.32      5.66 o 
  -3   6  18       15.52       15.75      2.25 o 
  -2   6  18        2.01        1.41      1.42 o 
  -1   6  18        4.37        2.96      1.18 o 
   0   6  18      106.76      111.38      4.99 o 
   1   6  18      108.54      122.51      4.73 o 
   2   6  18       94.53       92.42      5.33 o 
   3   6  18        4.98        5.59      1.74 o 
  -9   1  19       59.64       62.55      3.54 o 
  -8   1  19        1.93        1.02      0.75 o 
  -7   1  19       25.07       28.52      2.05 o 
  -6   1  19       81.32       73.62      2.47 o 
  -5   1  19      192.27      190.90      4.93 o 
  -4   1  19      268.06      273.29      4.99 o 
  -3   1  19        0.14        1.08      0.42 o 
  -2   1  19      224.60      209.10      4.57 o 
  -1   1  19        0.36        0.47      0.41 o 
   0   1  19      295.55      299.46      5.92 o 
   1   1  19      261.90      265.31      5.45 o 
   2   1  19       75.82       79.94      2.47 o 
   3   1  19       29.69       25.70      1.55 o 
   4   1  19       12.70       12.31      1.42 o 
   5   1  19       21.98       24.07      1.98 o 
   6   1  19       16.50       16.63      1.80 o 
   7   1  19       18.58       16.15      2.18 o 
  -9   2  19        0.43        0.62      0.94 o 
  -8   2  19       34.11       32.61      2.74 o 
  -7   2  19      354.64      344.35      8.19 o 
  -6   2  19       28.51       33.76      2.26 o 
  -5   2  19      225.22      178.26      4.96 o 
  -4   2  19      608.46      573.04     11.58 o 
  -3   2  19      482.87      465.43      8.71 o 
  -2   2  19       79.21       76.04      2.48 o 
  -1   2  19      869.73      786.25     13.48 o 
   0   2  19      606.18      611.39     10.86 o 
   1   2  19       63.89       64.60      2.26 o 
   2   2  19      457.53      483.65      9.02 o 
   3   2  19       33.64       29.50      2.11 o 
   4   2  19       68.92       66.19      2.99 o 
   5   2  19       21.57       18.86      1.86 o 
   6   2  19        1.06        2.11      0.92 o 
   7   2  19       83.01       84.35      3.87 o 
  -9   3  19       19.63       20.30      4.28 o 
  -8   3  19       44.80       44.25      2.87 o 
  -7   3  19        0.25        0.62      0.77 o 
  -6   3  19      235.07      226.09      6.44 o 
  -5   3  19        0.31        0.72      0.72 o 
  -4   3  19        8.41        8.26      1.23 o 
  -3   3  19      114.38      105.75      3.59 o 
  -2   3  19      440.18      464.36      8.86 o 
  -1   3  19     1084.23     1062.84     18.34 o 
   0   3  19        0.53        1.37      0.62 o 
   1   3  19      210.31      200.12      6.27 o 
   2   3  19       15.81       10.83      1.40 o 
   3   3  19      670.13      639.86     15.17 o 
   4   3  19       70.53       57.72      3.13 o 
   5   3  19       31.25       37.12      2.70 o 
   6   3  19       39.12       36.30      3.45 o 
   7   3  19       35.57       42.59      3.86 o 
  -8   4  19       30.47       38.03      3.52 o 
  -7   4  19       23.48       17.52      2.63 o 
  -6   4  19        5.62        5.64      1.20 o 
  -5   4  19       32.99       23.62      2.04 o 
  -4   4  19       42.21       31.48      2.28 o 
  -3   4  19      110.62       95.98      3.54 o 
  -2   4  19       20.79       17.04      1.67 o 
  -1   4  19        0.90        0.98      0.69 o 
   0   4  19        8.05        8.83      1.34 o 
   1   4  19        0.43        0.41      0.78 o 
   2   4  19       19.32       19.40      1.95 o 
   3   4  19        1.06        0.69      0.81 o 
   4   4  19       35.95       25.97      2.54 o 
   5   4  19        5.89        3.72      1.18 o 
   6   4  19        5.45        6.59      1.60 o 
  -6   5  19       15.43        9.86      1.97 o 
  -5   5  19       10.19        4.62      1.13 o 
  -4   5  19       73.80       66.55      3.24 o 
  -3   5  19       60.08       53.50      2.99 o 
  -2   5  19        5.71        6.31      1.15 o 
  -1   5  19       39.20       44.57      4.36 o 
   0   5  19      121.17      124.29      7.58 o 
   1   5  19        0.91        1.08      0.87 o 
   2   5  19       20.96       25.07      2.41 o 
   3   5  19      191.79      177.00      5.86 o 
   4   5  19       37.20       38.34      2.98 o 
  -4   6  19       11.51       11.12      2.72 o 
  -3   6  19      130.48      134.54      5.71 o 
  -2   6  19       10.86       11.06      2.46 o 
  -1   6  19        0.00        1.05      1.01 o 
   0   6  19       32.98       33.73      3.88 o 
   1   6  19        0.03        3.20      1.07 o 
   2   6  19        6.65        4.75      1.23 o 
  -9   0  20       37.85       41.34      3.69 o 
  -8   0  20       50.72       54.20      3.90 o 
  -7   0  20       52.85       57.40      3.75 o 
  -6   0  20       45.77       44.93      4.29 o 
  -5   0  20       30.93       35.57      2.38 o 
  -4   0  20      518.48      461.38     18.17 o 
  -3   0  20     1008.75      921.01     19.40 o 
  -2   0  20      140.91      181.82      5.07 o 
  -1   0  20      968.63      971.04     20.20 o 
   0   0  20       31.96       45.96      2.63 o 
   1   0  20       11.82       11.92      1.22 o 
   2   0  20        7.99        5.87      0.95 o 
   3   0  20       78.50       74.89      3.23 o 
   4   0  20       42.88       45.77      2.86 o 
   5   0  20      403.74      410.80     21.42 o 
   6   0  20       32.98       31.42      5.57 o 
   7   0  20       95.24       96.81      9.22 o 
  -9   1  20       75.79       79.73      4.73 o 
  -8   1  20        2.44        1.83      0.84 o 
  -7   1  20        0.12        0.01      0.64 o 
  -6   1  20      843.96      793.49     13.43 o 
  -5   1  20       32.66       31.74      1.66 o 
  -4   1  20      205.98      201.38      4.61 o 
  -3   1  20      123.18      119.84      3.20 o 
  -2   1  20      593.17      576.51     10.26 o 
  -1   1  20       36.69       40.26      1.72 o 
   0   1  20       70.48       64.66      2.16 o 
   1   1  20        8.53       12.77      1.12 o 
   2   1  20       73.55       66.11      2.25 o 
   3   1  20       97.82       91.73      2.83 o 
   4   1  20      219.68      220.82      5.90 o 
   5   1  20        3.98        3.58      1.25 o 
   6   1  20        0.17        0.41      0.78 o 
   7   1  20       42.44       40.55      3.35 o 
  -9   2  20       12.10       13.64      1.94 o 
  -8   2  20       21.46       26.22      4.06 o 
  -7   2  20       67.57       50.81      2.78 o 
  -6   2  20      580.42      577.09     12.03 o 
  -5   2  20        3.18        2.19      0.82 o 
  -4   2  20       52.14       47.95      2.44 o 
  -3   2  20      213.94      189.88      4.50 o 
  -2   2  20       36.45       34.00      1.80 o 
  -1   2  20      416.94      419.09      8.90 o 
   0   2  20      340.33      301.73      6.21 o 
   1   2  20     1695.30     1721.72     27.61 o 
   2   2  20      194.13      199.61      7.87 o 
   3   2  20       25.33       22.12      1.92 o 
   4   2  20       75.89       68.40      3.10 o 
   5   2  20      153.47      153.83      5.05 o 
   6   2  20        6.82        5.44      1.34 o 
   7   2  20       50.46       56.22      3.33 o 
  -8   3  20       43.62       47.98      5.13 o 
  -7   3  20        0.32        0.51      0.80 o 
  -6   3  20        0.03        0.94      0.80 o 
  -5   3  20       39.26       47.93      2.68 o 
  -4   3  20      113.39       96.67      3.52 o 
  -3   3  20       67.44       64.96      2.78 o 
  -2   3  20     2458.49     2392.98     37.82 o 
  -1   3  20       12.73       13.03      1.27 o 
   0   3  20      548.61      525.79      9.87 o 
   1   3  20        0.42       -0.27      0.65 o 
   2   3  20      337.43      310.62      7.79 o 
   3   3  20      102.01       89.12      3.98 o 
   4   3  20        0.08        1.05      0.83 o 
   5   3  20      269.90      253.70     11.46 o 
   6   3  20       11.62       11.60      1.76 o 
  -7   4  20       58.64       57.29      3.28 o 
  -6   4  20      129.63      132.86      4.62 o 
  -5   4  20        4.44        5.62      1.14 o 
  -4   4  20      112.55      114.72      4.07 o 
  -3   4  20       31.70       30.50      2.24 o 
  -2   4  20       22.60       27.27      2.07 o 
  -1   4  20      185.88      183.99      5.16 o 
   0   4  20       17.91       14.53      1.65 o 
   1   4  20      475.44      458.48     11.87 o 
   2   4  20       50.41       53.30      5.39 o 
   3   4  20        0.00       -0.62      0.79 o 
   4   4  20        7.26        6.94      1.36 o 
   5   4  20        0.02        0.74      0.98 o 
  -6   5  20        9.18       12.42      2.89 o 
  -5   5  20       54.98       58.13      3.29 o 
  -4   5  20       14.45       14.67      1.75 o 
  -3   5  20        0.00        0.64      0.79 o 
  -2   5  20        3.65        1.82      1.00 o 
  -1   5  20       18.15       17.44      2.16 o 
   0   5  20       23.13       24.40      4.27 o 
   1   5  20        9.13        5.55      1.26 o 
   2   5  20       81.52       85.84      4.76 o 
   3   5  20        4.33        6.42      1.38 o 
   4   5  20        1.76        0.53      1.03 o 
  -3   6  20        2.83        2.24      1.29 o 
  -2   6  20       10.32       12.19      4.16 o 
  -1   6  20        0.27        0.92      1.10 o 
   0   6  20       37.57       30.79      3.03 o 
   1   6  20        3.28        5.15      1.24 o 
  -9   1  21       75.05       86.36      4.16 o 
  -8   1  21        5.07        4.67      1.18 o 
  -7   1  21        1.37        0.45      0.75 o 
  -6   1  21        0.09        3.73      0.90 o 
  -5   1  21      237.58      230.13      5.83 o 
  -4   1  21        7.93        6.04      0.87 o 
  -3   1  21      140.57      126.53      3.37 o 
  -2   1  21      295.14      276.34      5.75 o 
  -1   1  21        2.01        1.22      0.58 o 
   0   1  21      116.40      126.83      4.17 o 
   1   1  21        9.81       18.99      2.36 o 
   2   1  21       16.28       17.28      1.31 o 
   3   1  21       23.90       26.46      1.62 o 
   4   1  21        0.14        0.36      0.75 o 
   5   1  21       88.76       91.78      3.59 o 
   6   1  21       22.76       24.03      2.72 o 
   7   1  21        1.48        2.59      1.48 o 
  -9   2  21       14.97       13.11      2.17 o 
  -8   2  21      115.48      121.18      5.79 o 
  -7   2  21       17.23       17.15      1.74 o 
  -6   2  21       22.84       18.24      1.79 o 
  -5   2  21      334.73      292.38      7.71 o 
  -4   2  21      460.29      452.83      9.72 o 
  -3   2  21      417.65      420.63      8.20 o 
  -2   2  21      351.35      333.57      6.80 o 
  -1   2  21      387.05      367.76      7.31 o 
   0   2  21       11.74       13.37      1.60 o 
   1   2  21       83.11       86.96      2.75 o 
   2   2  21       12.12       11.50      1.42 o 
   3   2  21      125.41      120.61      4.11 o 
   4   2  21      342.36      351.19      8.58 o 
   5   2  21        5.76        7.31      1.35 o 
   6   2  21      296.47      320.84      8.42 o 
   7   2  21       16.02       20.24      2.64 o 
  -8   3  21       72.89       81.53      4.31 o 
  -7   3  21       20.26       13.68      1.67 o 
  -6   3  21        2.25        3.99      1.03 o 
  -5   3  21       97.50       84.31      3.36 o 
  -4   3  21       13.82       13.31      1.52 o 
  -3   3  21      871.29      783.96     15.38 o 
  -2   3  21        7.77        3.85      0.96 o 
  -1   3  21       24.16       27.20      1.75 o 
   0   3  21        5.52        3.59      0.87 o 
   1   3  21       84.00       88.91      3.46 o 
   2   3  21       10.61        7.10      1.23 o 
   3   3  21        1.90        1.50      0.86 o 
   4   3  21      115.75      123.39      4.52 o 
   5   3  21      162.67      175.45      7.44 o 
   6   3  21        2.47        1.98      1.16 o 
  -7   4  21       17.62       20.29      2.11 o 
  -6   4  21       41.34       41.47      2.80 o 
  -5   4  21        5.26        6.95      1.25 o 
  -4   4  21       64.78       53.89      2.96 o 
  -3   4  21      127.76      113.46      4.02 o 
  -2   4  21       35.23       29.29      2.17 o 
  -1   4  21      292.10      283.38      8.18 o 
   0   4  21       33.70       34.06      2.49 o 
   1   4  21        0.68        1.90      0.84 o 
   2   4  21       30.24       27.86      2.36 o 
   3   4  21       83.47       81.03      5.83 o 
   4   4  21        7.84        7.16      1.44 o 
   5   4  21      165.40      175.89      8.78 o 
  -6   5  21        6.18        7.57      2.20 o 
  -5   5  21       62.85       74.60      6.55 o 
  -4   5  21       19.24       24.84      2.28 o 
  -3   5  21        3.72        1.34      0.92 o 
  -2   5  21        4.49        2.12      1.07 o 
  -1   5  21       15.57       12.86      2.07 o 
   0   5  21        4.69        2.70      1.02 o 
   1   5  21        0.08        1.64      0.97 o 
   2   5  21       47.39       52.02      4.61 o 
   3   5  21        3.23        2.96      1.08 o 
  -3   6  21       33.78       32.85     10.33 o 
  -2   6  21       29.30       32.43      4.08 o 
  -1   6  21       47.25       63.14      4.19 o 
   0   6  21       10.81       10.63      1.85 o 
  -9   0  22      165.11      187.36      7.74 o 
  -8   0  22        5.91        8.94      2.53 o 
  -7   0  22       43.49       47.20      3.86 o 
  -6   0  22       25.22       33.00      2.83 o 
  -5   0  22       25.59       19.43      2.37 o 
  -4   0  22     1492.57     1399.95     28.80 o 
  -3   0  22      233.16      243.17      6.50 o 
  -2   0  22     1737.70     1715.57     44.67 o 
  -1   0  22     1348.52     1305.49     34.78 o 
   0   0  22      859.41      780.61     22.02 o 
   1   0  22      186.47      180.83      7.15 o 
   2   0  22       96.87       93.18      4.81 o 
   3   0  22        7.93        8.46      1.78 o 
   4   0  22       86.39       83.19      5.26 o 
   5   0  22       45.65       52.02      6.90 o 
   6   0  22      171.53      165.82     12.32 o 
   7   0  22       11.65        4.61      3.52 o 
  -9   1  22        5.85        8.00      1.53 o 
  -8   1  22       80.57       95.69      4.27 o 
  -7   1  22        0.28        1.13      0.91 o 
  -6   1  22       31.61       30.82      2.15 o 
  -5   1  22      104.14       90.30      3.25 o 
  -4   1  22      733.46      667.22     11.94 o 
  -3   1  22      292.66      307.37      6.37 o 
  -2   1  22      103.38      101.79      3.19 o 
  -1   1  22        0.37        2.24      0.65 o 
   0   1  22      355.69      360.85      7.11 o 
   1   1  22     1498.74     1481.39     23.94 o 
   2   1  22       67.77       63.63      2.32 o 
   3   1  22      355.84      353.07      8.26 o 
   4   1  22        0.03        0.92      0.83 o 
   5   1  22      258.86      263.73      7.00 o 
   6   1  22       19.73       16.97      3.31 o 
   7   1  22      136.31      141.00      8.26 o 
  -8   2  22       38.02       35.27      2.96 o 
  -7   2  22       37.83       37.53      2.55 o 
  -6   2  22       51.94       45.66      2.65 o 
  -5   2  22      221.03      182.22      5.17 o 
  -4   2  22       12.35       19.61      1.75 o 
  -3   2  22       23.27       24.45      1.65 o 
  -2   2  22      276.98      264.23      5.80 o 
  -1   2  22      351.46      361.73      7.27 o 
   0   2  22     1908.88     1839.97     29.50 o 
   1   2  22       15.12       18.08      1.60 o 
   2   2  22       34.85       32.30      2.23 o 
   3   2  22        1.41        1.26      0.83 o 
   4   2  22      205.81      198.58      7.43 o 
   5   2  22        1.71        1.46      0.91 o 
   6   2  22      147.73      157.73      5.40 o 
  -8   3  22       30.19       42.81      2.97 o 
  -7   3  22       26.70       26.86      2.31 o 
  -6   3  22        0.08        0.43      0.79 o 
  -5   3  22       36.78       36.43      2.48 o 
  -4   3  22      252.02      255.56     10.63 o 
  -3   3  22      219.77      230.96      6.09 o 
  -2   3  22      455.81      447.12     10.08 o 
  -1   3  22       18.26       22.24      1.63 o 
   0   3  22      128.07      115.08      3.42 o 
   1   3  22       20.69       20.22      1.88 o 
   2   3  22        0.91       -0.41      0.68 o 
   3   3  22       77.93       76.34      3.46 o 
   4   3  22       90.46       89.92      4.09 o 
   5   3  22       31.62       28.06      2.51 o 
   6   3  22        4.08        4.27      2.27 o 
  -7   4  22       18.75       18.92      2.06 o 
  -6   4  22        3.94        4.09      1.18 o 
  -5   4  22        2.30        4.07      1.04 o 
  -4   4  22       49.93       47.27      3.36 o 
  -3   4  22       91.79       84.82      3.44 o 
  -2   4  22      117.18      117.53      4.04 o 
  -1   4  22        0.01        2.68      0.93 o 
   0   4  22      107.63      112.34      6.33 o 
   1   4  22       22.17       24.15      2.26 o 
   2   4  22       10.73       12.60      1.69 o 
   3   4  22       61.14       61.77      4.18 o 
   4   4  22        0.59        1.36      1.01 o 
   5   4  22       61.37       68.17      3.90 o 
  -5   5  22        5.21        4.16      1.25 o 
  -4   5  22      102.41      118.08      4.43 o 
  -3   5  22       97.67       99.05      4.85 o 
  -2   5  22        7.03        7.73      1.97 o 
  -1   5  22        0.38        0.52      0.96 o 
   0   5  22      101.56      113.23      6.01 o 
   1   5  22       29.95       30.53      3.61 o 
   2   5  22       12.43        9.50      1.56 o 
   3   5  22       18.99       15.11      1.92 o 
  -9   1  23       61.14       71.06      4.04 o 
  -8   1  23        1.06        0.82      0.86 o 
  -7   1  23       29.73       29.75      2.54 o 
  -6   1  23        0.38        1.30      0.77 o 
  -5   1  23       32.09       39.30      3.54 o 
  -4   1  23      140.12      115.05      3.33 o 
  -3   1  23      640.37      606.51     10.98 o 
  -2   1  23      302.45      293.85      6.18 o 
  -1   1  23      221.78      221.01      4.99 o 
   0   1  23      564.76      565.36     10.31 o 
   1   1  23      226.81      224.04      7.73 o 
   2   1  23      209.28      222.56      7.42 o 
   3   1  23        4.72        4.11      1.28 o 
   4   1  23       33.00       32.11      3.39 o 
   5   1  23       49.69       51.87      3.69 o 
   6   1  23       81.16       88.94      6.36 o 
  -8   2  23       11.71       10.91      1.71 o 
  -7   2  23        4.40        2.16      0.93 o 
  -6   2  23        2.73        2.64      0.95 o 
  -5   2  23        1.23        0.83      0.71 o 
  -4   2  23       18.40       15.38      1.60 o 
  -3   2  23       52.57       54.46      3.16 o 
  -2   2  23       73.56       74.12      2.64 o 
  -1   2  23      102.77       97.98      3.03 o 
   0   2  23        1.10        4.50      1.00 o 
   1   2  23      647.19      631.36     15.17 o 
   2   2  23      305.08      290.35      7.33 o 
   3   2  23      141.16      143.31      4.68 o 
   4   2  23        0.21        1.24      0.91 o 
   5   2  23       78.14       77.65      3.60 o 
   6   2  23       12.12        8.61      1.60 o 
  -8   3  23       20.96       23.04      2.31 o 
  -7   3  23        4.84        5.28      1.23 o 
  -6   3  23        1.85        1.30      0.89 o 
  -5   3  23        1.78        2.28      0.96 o 
  -4   3  23        1.06        1.64      0.85 o 
  -3   3  23       46.98       67.00      3.00 o 
  -2   3  23      886.19      866.21     17.51 o 
  -1   3  23      227.81      230.54      5.73 o 
   0   3  23       20.55       18.41      1.51 o 
   1   3  23      251.69      233.25      6.54 o 
   2   3  23       22.59       15.19      2.31 o 
   3   3  23       10.79        9.99      1.52 o 
   4   3  23        2.75        1.81      0.99 o 
   5   3  23        0.34        0.72      1.04 o 
  -6   4  23       54.73       65.80      3.50 o 
  -5   4  23        3.96        7.01      1.26 o 
  -4   4  23        0.15        0.03      0.80 o 
  -3   4  23        4.09        3.43      0.99 o 
  -2   4  23       12.73       14.46      1.94 o 
  -1   4  23      718.65      689.31     26.26 o 
   0   4  23        9.09        8.12      1.35 o 
   1   4  23       95.69      101.59      5.53 o 
   2   4  23        5.93        4.78      1.18 o 
   3   4  23      107.32      112.49      4.51 o 
   4   4  23        6.56        3.79      1.26 o 
  -5   5  23       13.79       15.10      1.91 o 
  -4   5  23        1.03       -0.72      0.81 o 
  -3   5  23        3.29        4.22      1.14 o 
  -2   5  23       18.26       18.86      3.10 o 
  -1   5  23        3.92        4.17      1.34 o 
   0   5  23       24.86       26.23      2.72 o 
   1   5  23        6.56       11.02      1.65 o 
   2   5  23       70.35       73.21      4.67 o 
  -8   0  24       64.87       81.84      6.87 o 
  -7   0  24        0.01       -0.51      1.23 o 
  -6   0  24       18.10       24.46      4.04 o 
  -5   0  24       15.20        8.24      1.78 o 
  -4   0  24      155.62      153.95      6.66 o 
  -3   0  24        0.03        1.79      1.05 o 
  -2   0  24     1057.62      894.17     25.14 o 
  -1   0  24      512.39      493.06     15.26 o 
   0   0  24        1.59        1.93      1.16 o 
   1   0  24      386.15      388.40     19.85 o 
   2   0  24      392.98      386.54     16.70 o 
   3   0  24     1125.60     1090.36     30.33 o 
   4   0  24       28.89       25.39      5.15 o 
   5   0  24      174.62      168.62     12.50 o 
   6   0  24       15.73       13.68      4.46 o 
  -8   1  24       25.24       26.29      2.55 o 
  -7   1  24        0.99       -0.06      0.84 o 
  -6   1  24      133.75      114.05      3.92 o 
  -5   1  24       94.36       88.60      3.28 o 
  -4   1  24       20.56       19.54      1.52 o 
  -3   1  24        0.83        3.91      0.79 o 
  -2   1  24        7.17        9.28      1.09 o 
  -1   1  24       12.40       10.83      1.35 o 
   0   1  24      329.25      340.49      8.14 o 
   1   1  24        0.34        0.61      0.78 o 
   2   1  24     1808.17     1826.78     33.86 o 
   3   1  24      146.87      145.90      5.95 o 
   4   1  24       97.51       98.58      4.69 o 
   5   1  24        0.40        1.20      1.16 o 
   6   1  24      144.08      169.68      9.25 o 
  -8   2  24       10.79       11.24      1.80 o 
  -7   2  24        0.05        0.10      0.85 o 
  -6   2  24        9.33       11.29      1.67 o 
  -5   2  24      134.43      138.29      4.45 o 
  -4   2  24      139.83      121.94      4.06 o 
  -3   2  24        0.47        0.02      0.65 o 
  -2   2  24      104.04       91.42      3.02 o 
  -1   2  24      155.12      141.65      3.87 o 
   0   2  24        0.00       -0.56      0.56 o 
   1   2  24       89.53       96.06      3.07 o 
   2   2  24      134.71      122.90      4.22 o 
   3   2  24       22.81       27.34      2.23 o 
   4   2  24      107.89      106.08      4.09 o 
   5   2  24      140.92      148.01      7.06 o 
  -7   3  24       27.74       32.08      2.62 o 
  -6   3  24       17.92       19.14      1.91 o 
  -5   3  24       56.23       47.17      2.83 o 
  -4   3  24        5.94        7.16      1.27 o 
  -3   3  24       72.47       49.49      2.77 o 
  -2   3  24       17.40       16.03      1.76 o 
  -1   3  24        1.52        0.01      0.64 o 
   0   3  24      587.69      573.04     14.22 o 
   1   3  24        4.71        4.86      1.13 o 
   2   3  24       12.08       12.41      1.73 o 
   3   3  24       96.87      102.75      4.08 o 
   4   3  24      105.47      106.98      4.34 o 
   5   3  24        0.00       -0.03      1.02 o 
  -6   4  24       19.12       28.78      2.53 o 
  -5   4  24        2.38        3.01      1.10 o 
  -4   4  24        0.72        2.90      0.96 o 
  -3   4  24       36.11       39.63      2.70 o 
  -2   4  24      100.53      111.87      4.78 o 
  -1   4  24      280.14      284.65     14.80 o 
   0   4  24      496.57      530.50     12.12 o 
   1   4  24        9.14        7.20      1.41 o 
   2   4  24       42.83       42.92      3.00 o 
   3   4  24        0.02       -0.42      0.89 o 
   4   4  24       33.42       34.05      2.91 o 
  -4   5  24        0.01       -0.02      0.91 o 
  -3   5  24        9.86        8.45      2.05 o 
  -2   5  24       17.35       18.56      3.01 o 
  -1   5  24       16.32       15.48      2.17 o 
   0   5  24       40.38       38.68      3.33 o 
   1   5  24        9.93        8.60      1.49 o 
   2   5  24      146.95      169.69      6.56 o 
  -8   1  25       38.08       49.83      3.40 o 
  -7   1  25       71.47       67.18      3.50 o 
  -6   1  25        0.50        0.38      0.71 o 
  -5   1  25       96.80       90.58      3.36 o 
  -4   1  25        1.86        0.62      0.56 o 
  -3   1  25       22.62       22.63      1.97 o 
  -2   1  25        5.11        3.66      1.00 o 
  -1   1  25      226.07      223.79      6.09 o 
   0   1  25      362.14      368.27     12.93 o 
   1   1  25       34.30       38.83      2.49 o 
   2   1  25      617.20      631.90     16.13 o 
   3   1  25      362.60      366.91     10.85 o 
   4   1  25       16.45       14.69      2.25 o 
   5   1  25       12.88       15.20      3.28 o 
  -8   2  25        1.04        1.06      1.00 o 
  -7   2  25        1.88        0.88      0.86 o 
  -6   2  25       72.11       67.86      3.13 o 
  -5   2  25       41.15       37.09      2.47 o 
  -4   2  25        0.04        0.57      0.72 o 
  -3   2  25       39.35       38.44      2.42 o 
  -2   2  25        0.18        0.75      0.64 o 
  -1   2  25        0.02       -0.20      0.60 o 
   0   2  25       12.42        9.48      1.18 o 
   1   2  25       25.52       27.16      2.46 o 
   2   2  25       89.41       91.29      3.62 o 
   3   2  25       69.10       67.23      3.29 o 
   4   2  25        0.02        0.03      1.22 o 
   5   2  25       25.41       23.31      2.88 o 
  -7   3  25        8.23       10.49      1.63 o 
  -6   3  25      107.51      115.42      4.29 o 
  -5   3  25        0.40        0.69      0.82 o 
  -4   3  25        3.14        3.21      1.08 o 
  -3   3  25       97.26       86.98      3.45 o 
  -2   3  25      147.33      153.47      4.79 o 
  -1   3  25       13.96       11.67      1.33 o 
   0   3  25      119.81      106.50      3.98 o 
   1   3  25        0.92        0.88      0.82 o 
   2   3  25       18.18       14.58      1.77 o 
   3   3  25       13.72        9.51      1.54 o 
   4   3  25        8.29       11.07      1.70 o 
  -6   4  25       97.47      116.48      4.52 o 
  -5   4  25        1.10        1.45      0.88 o 
  -4   4  25        0.05       -0.44      0.76 o 
  -3   4  25        1.34        3.62      1.00 o 
  -2   4  25        0.02        0.39      0.81 o 
  -1   4  25        0.12        0.07      0.91 o 
   0   4  25      140.75      147.22      5.09 o 
   1   4  25      328.36      330.46      9.11 o 
   2   4  25       17.11       19.84      3.57 o 
   3   4  25        0.36       -0.16      0.95 o 
  -3   5  25       14.35       11.37      1.87 o 
  -2   5  25        1.13       -1.15      1.15 o 
  -1   5  25       81.12       96.02      4.75 o 
   0   5  25       13.03       17.11      2.34 o 
   1   5  25      329.57      344.90      9.31 o 
  -8   0  26      474.15      575.53     25.24 o 
  -7   0  26        2.54        6.08      2.41 o 
  -6   0  26       11.87        9.25      2.89 o 
  -5   0  26       45.48       32.38      4.76 o 
  -4   0  26       44.55       26.14      3.02 o 
  -3   0  26      434.47      336.13     16.94 o 
  -2   0  26      964.41      921.41     26.16 o 
  -1   0  26       72.17       53.70      4.03 o 
   0   0  26      553.94      570.59     17.60 o 
   1   0  26     1219.45     1174.94     41.82 o 
   2   0  26        1.18        0.89      1.24 o 
   3   0  26      110.13      114.25      5.96 o 
   4   0  26      873.32      915.90     41.87 o 
   5   0  26      174.67      184.37     13.77 o 
  -8   1  26       63.00       74.48      6.70 o 
  -7   1  26      119.57      141.14      6.66 o 
  -6   1  26        6.30        7.23      3.03 o 
  -5   1  26       11.84       13.57      1.85 o 
  -4   1  26       96.20       83.83      3.93 o 
  -3   1  26        0.31       -0.04      0.64 o 
  -2   1  26       54.81       49.39      2.92 o 
  -1   1  26        0.10        2.20      0.87 o 
   0   1  26      744.38      714.69     14.96 o 
   1   1  26       25.87       24.86      2.12 o 
   2   1  26        6.32       12.87      1.55 o 
   3   1  26      296.93      295.70      9.41 o 
   4   1  26       66.54       71.60      4.39 o 
   5   1  26       28.48       26.88      4.13 o 
  -7   2  26       18.46       20.43      2.34 o 
  -6   2  26       18.05       16.12      1.85 o 
  -5   2  26       89.70       93.83      3.71 o 
  -4   2  26       18.92       15.11      1.70 o 
  -3   2  26       58.32       59.61      2.92 o 
  -2   2  26        0.02       -0.30      0.65 o 
  -1   2  26       25.75       31.23      1.95 o 
   0   2  26      149.27      153.63      4.21 o 
   1   2  26        9.86        6.28      1.40 o 
   2   2  26      433.37      458.11     13.00 o 
   3   2  26       96.64       99.53      4.93 o 
   4   2  26        8.34       12.78      2.11 o 
   5   2  26       13.46       13.80      2.32 o 
  -7   3  26       16.24       23.49      4.28 o 
  -6   3  26        1.12        1.43      1.00 o 
  -5   3  26       25.07       33.71      2.54 o 
  -4   3  26        8.30        9.73      1.48 o 
  -3   3  26        7.67        9.07      1.40 o 
  -2   3  26        9.37       10.64      1.46 o 
  -1   3  26       98.39      112.79      3.61 o 
   0   3  26       48.42       47.39      2.91 o 
   1   3  26        1.84        2.43      1.02 o 
   2   3  26        1.41        2.06      0.98 o 
   3   3  26       25.21       27.65      2.50 o 
   4   3  26        0.35       -0.20      0.98 o 
  -5   4  26      113.02      122.57      4.74 o 
  -4   4  26       28.08       34.78      2.69 o 
  -3   4  26      117.41      117.38      4.35 o 
  -2   4  26        0.03        0.38      0.95 o 
  -1   4  26       40.65       43.73      3.71 o 
   0   4  26      146.95      153.58      5.26 o 
   1   4  26       46.69       46.90      3.16 o 
   2   4  26       62.49       61.46      4.22 o 
  -2   5  26       19.75       23.67      2.96 o 
  -1   5  26      175.02      201.30      7.36 o 
  -7   1  27      240.96      267.92     10.19 o 
  -6   1  27       26.11       24.20      3.46 o 
  -5   1  27       62.37       70.88      3.79 o 
  -4   1  27       57.96       55.95      3.54 o 
  -3   1  27       26.07       17.36      1.83 o 
  -2   1  27       10.23        4.20      1.33 o 
  -1   1  27       91.59       83.32      3.42 o 
   0   1  27        2.68        7.14      1.26 o 
   1   1  27       16.46       21.03      2.04 o 
   2   1  27      198.84      207.56      7.42 o 
   3   1  27       88.92       86.07      4.99 o 
   4   1  27       33.72       37.59      3.42 o 
   5   1  27       45.72       48.41      5.46 o 
  -7   2  27       17.56       20.01      2.31 o 
  -6   2  27      197.54      208.67      6.48 o 
  -5   2  27        0.66        1.14      0.82 o 
  -4   2  27       55.53       67.12      4.48 o 
  -3   2  27       17.85       15.27      1.91 o 
  -2   2  27       18.18       12.30      2.00 o 
  -1   2  27      102.62      100.32      3.86 o 
   0   2  27       23.86       23.31      2.10 o 
   1   2  27      254.45      252.84      8.51 o 
   2   2  27      138.03      136.75      5.92 o 
   3   2  27       77.04       69.22      5.78 o 
   4   2  27      253.36      254.20      8.95 o 
  -6   3  27        0.00       -1.04      1.04 o 
  -5   3  27       67.91       86.47      5.39 o 
  -4   3  27      113.50      120.07      5.63 o 
  -3   3  27       23.28       22.56      2.09 o 
  -2   3  27        7.34        8.21      1.29 o 
  -1   3  27        1.23        4.10      0.96 o 
   0   3  27       74.72       71.43      3.41 o 
   1   3  27        2.47        2.63      1.14 o 
   2   3  27       20.31       17.75      2.02 o 
   3   3  27       38.00       35.49      2.81 o 
  -5   4  27       63.93       75.48      7.35 o 
  -4   4  27       33.24       34.15      2.70 o 
  -3   4  27       14.57       15.53      1.90 o 
  -2   4  27        0.83        0.30      1.28 o 
  -1   4  27       16.72       12.51      2.28 o 
   0   4  27        0.27       -0.01      0.97 o 
   1   4  27       20.57       16.31      2.02 o 
   2   4  27        3.22        3.43      1.27 o 
  -7   0  28        7.29        5.45      2.17 o 
  -6   0  28        1.39        3.28      1.87 o 
  -5   0  28      124.07      135.03      9.07 o 
  -4   0  28       47.57       44.48      3.93 o 
  -3   0  28        0.33       -0.55      1.03 o 
  -2   0  28      336.92      302.19     11.07 o 
  -1   0  28       15.64       12.11      3.37 o 
   0   0  28        5.81        3.37      1.63 o 
   1   0  28        7.53        7.97      1.92 o 
   2   0  28      357.79      358.12     12.69 o 
   3   0  28      635.50      633.55     31.27 o 
   4   0  28      672.24      706.11     34.55 o 
  -7   1  28        1.39        0.33      1.16 o 
  -6   1  28      455.34      514.62     16.18 o 
  -5   1  28        2.82        3.93      2.11 o 
  -4   1  28       48.55       54.20      3.57 o 
  -3   1  28        1.24        0.00      0.78 o 
  -2   1  28       27.22       32.98      2.44 o 
  -1   1  28      155.10      132.13      4.55 o 
   0   1  28       68.40       65.62      3.19 o 
   1   1  28       73.14       73.21      3.35 o 
   2   1  28      151.28      160.55      6.38 o 
   3   1  28      144.96      138.70      7.16 o 
   4   1  28      191.47      206.29      7.75 o 
  -6   2  28       26.74       38.49      4.56 o 
  -5   2  28       44.39       56.38      3.73 o 
  -4   2  28        7.87        8.85      1.67 o 
  -3   2  28        0.01        1.69      1.02 o 
  -2   2  28       42.58       44.09      2.82 o 
  -1   2  28        5.77        4.51      1.15 o 
   0   2  28        0.02       -0.49      0.70 o 
   1   2  28       18.24       25.57      2.79 o 
   2   2  28      149.10      149.20      6.36 o 
   3   2  28       53.13       52.70      4.08 o 
   4   2  28       14.11       12.00      2.24 o 
  -6   3  28       49.65       60.97      6.63 o 
  -5   3  28       49.99       63.33      3.44 o 
  -4   3  28       29.02       30.02      2.45 o 
  -3   3  28       22.09       33.30      2.50 o 
  -2   3  28       39.31       45.75      2.84 o 
  -1   3  28        1.84        1.80      0.98 o 
   0   3  28        0.37        1.17      0.92 o 
   1   3  28       29.21       28.01      3.07 o 
   2   3  28       20.39       24.05      2.98 o 
   3   3  28        0.42        0.86      1.38 o 
  -4   4  28       20.57       23.95      2.29 o 
  -3   4  28        5.78        3.78      1.51 o 
  -2   4  28        4.68        5.42      1.50 o 
  -1   4  28       80.01       73.20      4.19 o 
   0   4  28       54.29       61.63      3.64 o 
   1   4  28      202.29      231.89      7.07 o 
  -6   1  29        0.90        0.87      1.13 o 
  -5   1  29        0.09        0.30      1.00 o 
  -4   1  29       46.18       53.87      3.65 o 
  -3   1  29       11.31        8.49      1.41 o 
  -2   1  29       10.18       12.44      1.59 o 
  -1   1  29       10.04        8.77      1.36 o 
   0   1  29        3.20        3.18      1.04 o 
   1   1  29      152.62      158.28      5.23 o 
   2   1  29        0.60       -0.28      1.08 o 
   3   1  29        0.05        0.72      1.28 o 
   4   1  29      336.74      326.87     14.17 o 
  -6   2  29       15.97       20.16      2.50 o 
  -5   2  29       39.26       46.84      3.55 o 
  -4   2  29       12.07       15.32      2.07 o 
  -3   2  29       28.60       32.69      2.95 o 
  -2   2  29       49.20       65.55      3.28 o 
  -1   2  29        8.33        8.13      1.43 o 
   0   2  29        7.17        8.67      1.42 o 
   1   2  29        1.04        1.96      1.12 o 
   2   2  29       29.29       24.96      2.92 o 
   3   2  29      144.82      163.53      7.52 o 
  -5   3  29        1.47        1.52      1.31 o 
  -4   3  29       47.36       50.45      3.11 o 
  -3   3  29        0.47        1.67      1.02 o 
  -2   3  29       37.31       36.97      2.60 o 
  -1   3  29        0.77        1.65      1.11 o 
   0   3  29      196.00      202.17      7.70 o 
   1   3  29       11.57       11.55      2.20 o 
   2   3  29        0.00       -0.43      1.80 o 
  -2   4  29        3.58        4.92      1.43 o 
  -1   4  29       73.87       91.16      4.62 o 
  -6   0  30      101.40      104.40      8.31 o 
  -5   0  30        7.37        7.98      2.95 o 
  -4   0  30       25.65       30.03      6.40 o 
  -3   0  30      114.31      113.92      8.86 o 
  -2   0  30       78.52       75.13      4.82 o 
  -1   0  30       10.19       10.54      2.15 o 
   0   0  30        1.14        0.34      2.50 o 
   1   0  30       16.23       18.83      2.82 o 
   2   0  30       24.00       30.80      3.59 o 
   3   0  30        0.03       -0.63      1.60 o 
  -6   1  30        2.35        7.55      1.99 o 
  -5   1  30       13.18       11.20      1.88 o 
  -4   1  30        0.08       -0.78      0.98 o 
  -3   1  30        4.76       11.41      2.49 o 
  -2   1  30       31.78       28.21      2.41 o 
  -1   1  30       15.13       13.44      1.70 o 
   0   1  30       66.32       70.82      3.51 o 
   1   1  30        4.45        6.21      1.81 o 
   2   1  30       52.03       49.58      4.75 o 
   3   1  30       21.20       16.02      2.42 o 
  -5   2  30       60.80       73.49      4.39 o 
  -4   2  30      204.68      224.01     12.30 o 
  -3   2  30      112.32      125.39      5.83 o 
  -2   2  30       99.92      112.85      4.37 o 
  -1   2  30        3.95        5.30      1.23 o 
   0   2  30       18.56       18.61      3.16 o 
   1   2  30       51.45       56.65      4.16 o 
   2   2  30      153.81      152.09      6.57 o 
  -4   3  30        1.98        1.62      1.15 o 
  -3   3  30      113.67      131.85      7.58 o 
  -2   3  30       18.97       21.88      7.10 o 
  -1   3  30      156.90      163.14     10.43 o 
   0   3  30       42.16       41.60      3.63 o 
   1   3  30        7.20        5.38      1.71 o 
  -5   1  31       92.51      110.48      5.28 o 
  -4   1  31       11.96       15.47      2.22 o 
  -3   1  31       17.14       16.84      1.99 o 
  -2   1  31        3.23        5.45      1.22 o 
  -1   1  31       68.63       69.77      3.55 o 
   0   1  31       27.53       32.27      2.62 o 
   1   1  31       45.49       49.90      3.91 o 
   2   1  31        7.66        4.85      1.68 o 
  -5   2  31       10.90       14.35      3.07 o 
  -4   2  31       27.66       24.18      2.69 o 
  -3   2  31       71.94       85.03      4.50 o 
  -2   2  31      166.70      184.51      5.98 o 
  -1   2  31        4.65        9.69      1.51 o 
   0   2  31        0.77       -0.35      1.06 o 
   1   2  31       48.23       45.27      3.82 o 
  -3   3  31       60.46       70.31      4.36 o 
  -2   3  31        0.97        2.63      1.19 o 
  -1   3  31       12.02       10.40      2.95 o 
   0   3  31       41.84       49.04      6.66 o 
  -5   0  32        8.73       11.78      3.55 o 
  -4   0  32        0.54        2.50      2.41 o 
  -3   0  32       60.46       64.69      5.02 o 
  -2   0  32        0.93        2.01      1.51 o 
  -1   0  32        8.52       10.87      2.37 o 
   0   0  32       99.87       99.47      5.86 o 
   1   0  32        2.21        1.60      1.58 o 
   2   0  32      136.02      124.49     10.81 o 
  -5   1  32       57.35       71.47      9.88 o 
  -4   1  32       30.39       36.30      3.30 o 
  -3   1  32        5.82        9.30      1.86 o 
  -2   1  32        6.87        7.09      1.39 o 
  -1   1  32      177.74      193.02      6.18 o 
   0   1  32      141.30      137.84      5.03 o 
   1   1  32       59.62       53.70      4.09 o 
  -4   2  32      101.20      139.89     14.68 o 
  -3   2  32        0.03       -0.74      1.38 o 
  -2   2  32       17.79       19.34      2.46 o 
  -1   2  32      322.63      377.75      9.77 o 
   0   2  32       27.21       29.26      3.19 o 
  -3   1  33        4.73        9.22      1.91 o 
  -2   1  33       13.41       10.63      1.67 o 
  -1   1  33        0.57        2.27      1.13 o 
   0   1  33       29.64       42.04      3.02 o 
                                                 
